# Supplementary material for: Investigating the Relationships Between COVID-19 Cases, Public Health Interventions, Vaccine Coverage, and Mean Temperature in Ontario and Toronto
Source: Diseases. 2025 Aug 19;13(8):269. doi: 10.3390/diseases13080269 (PMC12385227; doi:10.3390/diseases13080269)
Supplement: Supplementary file 1 [file diseases-13-00269-s001.zip]

Archive with 2 entries (2 files):
- Copy of diseases-3748752-supplementary Table S1.xlsx
- diseases-3748752 Supplementary Table S2.pdf
