# Supplementary material for: Investigating the Relationships Between COVID-19 Cases, Public Health Interventions, Vaccine Coverage, and Mean Temperature in Ontario and Toronto
Source: Diseases. 2025 Aug 19;13(8):269. doi: 10.3390/diseases13080269 (PMC12385227; doi:10.3390/diseases13080269)
Supplement: Supplementary file 1 [file diseases-13-00269-s001.zip › Copy of diseases-3748752-supplementary Table S1.xlsx]

## Sheet: PHIs
Screen reader users: There is 1 table on this tab called Table 1: Intervention scan. It begins at cell A3 and ends at cell L6853. The interventions can be filtered by jurisdiction (column B), date announced (column C), date implemented (column D), intervention category (column E), intervention type (column F), action (column J), level (column K) and Indigenous population group (column L). To make…
Intervention data set
Entry ID	Jurisdiction	Date announced	Date implemented	Intervention category	Intervention type	Intervention summary	Primary source (news release or specific resource)	Secondary source	Action	Level	Indigenous population group
AB001	Alta.	No data	2020-01-01	Case management	Case management — case definition	Who: Ministry of Health, Government of Alberta What: Published case definition based on Alta. Notifiable Disease Guidelines where a confirmed case is defined as person with laboratory confirmation of infection based on testing guidelines. Effective until:	https://open.alberta.ca/dataset/a86d7a85-ce89-4e1c-9ec6-d1179674988f/resource/62fe3e6f-25f5-48b0-bbed-e900d8d83fd4/download/health-guidelines-coronavirus-novel-2020-01.pdf	Not applicable	Not applicable	Provincial/territorial	No
AB002	Alta.	No data	2020-02-06	Case management	Case management — self-isolation	Who: Government of Alberta What: Published infosheet with guidance on self-isolation Effective until:	https://open.alberta.ca/publications/self-isolation-information-sheet	https://open.alberta.ca/dataset/44e7c639-7bb6-4bb4-9138-1abf5c56a7b8/resource/91cd86ac-7eaf-4376-9f9a-0b600a9af2fa/download/health-self-isolation-information-sheet.pdf	Not applicable	Provincial/territorial	No
AB003	Alta.	2020-03-13	2020-03-13	Case management	Case management — online assessment	Who: Alberta Health Services What: Launched a self-assessment online tool Effective until:	https://myhealth.alberta.ca/Journey/COVID-19/Pages/COVID-Self-Assessment.aspx	https://globalnews.ca/news/6675698/coronavirus-alberta-online-assessment-tool/	Not applicable	Provincial/territorial	No
AB004	Alta.	2020-03-13	2020-03-13	Distancing	Distancing — gatherings	Who: Government of Alberta, Premier, Chief Medical Officer of Health What: Prohibited gatherings of more than 250 people Effective until: 2020-03-17	https://www.alberta.ca/release.cfm?xID=6983858E7C38E-ECE2-9356-73A12A71C38568DB	https://calgaryherald.com/news/local-news/alberta-covid-19-toll-hits-as-nhl-suspends-season-kenney-comes-home/	Tightening	Provincial/territorial	No
AB005	Alta.	2020-03-15	2020-03-15	Travel	Travel — self-isolation	Who: Government of Alberta What: Travellers returning to Alta. from outside Canada are required to self-isolate for 14 days. Effective until:	https://www.alberta.ca/release.cfm?xID=69818C355F188-C2A3-F5C6-875A2A33929D5C05	Not applicable	Tightening	Provincial/territorial	No
AB006	Alta.	2020-03-16	2020-03-16	Health services	Health services — visitors/patients/residents	Who: Alberta Health Services What: Restricted long-term care visitor access to 1 visitor only, with visitor screening in place Effective until:	https://www.albertahealthservices.ca/topics/Page17001.aspx	https://www.alberta.ca/release.cfm?xID=69824F7F2458A-DEF9-DF5F-5D30179FC782386D	Tightening	Provincial/territorial	No
AB007	Alta.	2020-03-15	2020-03-16	Health services	Health services — visitors/patients/residents	Who: Government of Alberta, Alberta Health Services, Premier, Chief Medical Officer of Health What: Recommended restriction to only essential visitors for long-term care facilities Effective until:	https://www.alberta.ca/release.cfm?xID=69818C355F188-C2A3-F5C6-875A2A33929D5C05	https://www.albertahealthservices.ca/topics/Page17001.aspx	Tightening	Provincial/territorial	No
AB008	Alta.	No data	2020-03-16	Case management	Case management — self-isolation	Who: Government of Alberta What: Published guidance on self-isolation for travellers, contacts of known cases and other suspected COVID-19 cases Effective until:	https://www.albertahealthservices.ca/topics/Page16997.aspx#social	Not applicable	Not applicable	Provincial/territorial	No
AB009	Alta.	2020-03-27	2020-03-27	Distancing	Distancing — gatherings	Who: Government of Alberta, Premier, Chief Medical Officer of Health What: Prohibited gatherings of more than 15 people. Effective until:	https://www.alberta.ca/release.cfm?xID=6994336FBE6D7-E5F7-ABFB-C080199224348CCC	https://www.alberta.ca/restrictions-on-gatherings-and-businesses.aspx#p25583s4	Tightening	Provincial/territorial	No
AB010	Alta.	2020-03-27	2020-03-27	Closures/openings	Closures/openings — non-essential services	Who: Government of Alberta, Premier, Chief Medical Officer of Health What: Ordered closures of "close contact" businesses and sit-down restaurants, cafes, coffee shops, food courts and other facilities. Takeout permitted. Bars continue to be closed. Effective until:	https://www.alberta.ca/release.cfm?xID=6994336FBE6D7-E5F7-ABFB-C080199224348CCC	https://www.alberta.ca/essential-services.aspx	Tightening	Provincial/territorial	No
AB011	Alta.	2020-03-27	2020-03-27	Health services	Health services — delayed medical procedures	Who: Government of Alberta, Premier, Chief Medical Officer of Health What: All non-urgent scheduled and elective diagnostic imaging procedures postponed. Urgent and emergent care outpatient CT and MRI procedures continue. Effective until:	https://www.alberta.ca/release.cfm?xID=6994336FBE6D7-E5F7-ABFB-C080199224348CCC	Not applicable	Tightening	Provincial/territorial	No
AB012	Alta.	2020-03-27	2020-03-27	Health services	Health services — delayed medical procedures	Who: Chief Medical Officer of Health, Alberta Precision Laboratories, DynaLIFE What: All non-urgent scheduled and elective laboratory testing asked to stop. Critical blood work will continue. Effective until:	https://www.alberta.ca/release.cfm?xID=6994336FBE6D7-E5F7-ABFB-C080199224348CCC	Not applicable	Tightening	Provincial/territorial	No
AB013	Alta.	No data	2020-03-27	Closures/openings	Closures/openings — recreation	Who: Ministry of Environment and Parks What: Restricted parks access — vehicles no longer permitted Effective until:	https://www.albertaparks.ca/albertaparksca/news-events/alberta-environment-and-parks-response-to-covid-19/	Not applicable	Tightening	Provincial/territorial	No
AB014	Alta.	2020-03-30	2020-03-30	Case management	Case management — test criteria	Who: Alberta Health Services, Chief Medical Officer of Health What: Stopped testing returning travellers, which explained why daily positive cases temporarily decreased Effective until:	https://www.alberta.ca/release.cfm?xID=69961C8FA869F-A2ED-1F01-91C6C6B3800FCC51	Not applicable	Not applicable	Provincial/territorial	No
AB016	Alta.	2020-04-01	2020-04-01	Health workforce	Health workforce — safety guidelines	Who: Government of Alberta, Alberta Health Services, Chief Medical Officer of Health What: Strict infection prevention protocols implemented in continuing care facilities to stop the spread of infection Effective until:	https://www.alberta.ca/release.cfm?xID=69983318984AB-AD0B-CC5F-FA861EB82E0C21E4	Not applicable	Tightening	Provincial/territorial	No
AB017	Alta.	2020-04-01	2020-04-01	Case management	Case management — self-isolation	Who: Chief Medical Officer of Health What: Exemption for travellers or those in close contact with COVID-19 positive cases to attend their medically necessary appointments, with permission, in person Effective until:	https://www.alberta.ca/release.cfm?xID=69983318984AB-AD0B-CC5F-FA861EB82E0C21E4	Not applicable	Not applicable	Provincial/territorial	No
AB018	Alta.	2020-04-02	2020-04-02	Case management	Case management — test criteria	Who: Government of Alberta, Alberta Health Services, Chief Medical Officer of Health What: Required staff and operators in congregate settings to notify public health as soon as a case is suspected or confirmed, or if 2 or more residents exhibit COVID-19 symptoms Effective until:	https://www.alberta.ca/release.cfm?xID=6998861D619F0-FD4B-F1BD-FCAFA247C962F06C	Not applicable	Not applicable	Provincial/territorial	No
AB019	Alta.	2020-04-03	2020-04-03	Health services	Health services — visitors/patients/residents	Who: Government of Alberta, Alberta Health Services, Chief Medical Officer of Health What: Restricted hospital visitors. Patients in hospital no longer permitted any in-person visitors, with some exceptions. Effective until:	https://www.alberta.ca/release.cfm?xID=699969950607B-D32C-5384-72FF67F8EAFEDA54	Not applicable	Tightening	Provincial/territorial	No
AB020	Alta.	2020-04-06	2020-04-06	Case management	Case management — test criteria	Who: Government of Alberta, Alberta Health Services, Chief Medical Officer of Health What: Expanded testing criteria to focus on 1) symptomatic patients — shortness of breath, runny rose, cough, fever or sore throat — who work in group homes, shelters and correctional facilities, or as first responders or in COVID-19 enforcement; and 2) symptomatic patients age 65+ with shortness of breath, runny…	https://www.alberta.ca/release.cfm?xID=70015320DDF94-C4C0-C084-147F2EEE49D2EDA0	Not applicable	Not applicable	Provincial/territorial	No
AB021	Alta.	2020-04-06	2020-04-06	Public information	Public information — masks	Who: Government of Alberta, Alberta Health Services, Chief Medical Officer of Health What: Recommendation to wear a face covering to prevent transmission. Does not prevent illness of the person wearing it. Effective until:	https://www.alberta.ca/release.cfm?xID=70015320DDF94-C4C0-C084-147F2EEE49D2EDA0	Not applicable	Not applicable	Provincial/territorial	No
AB024	Alta.	2020-04-08	2020-04-08	Public information	Public information — projections	Who: Ministry of Health What: Released projections for cases and critical care capacity Effective until:	https://www.alberta.ca/covid-19-alberta-data.aspx	https://www.alberta.ca/assets/documents/covid-19-case-modelling-projection.pdf	Not applicable	Provincial/territorial	No
AB025	Alta.	2020-04-08	2020-04-08	Case management	Case management — test criteria	Who: Government of Alberta, Alberta Health Services, Chief Medical Officer of Health What: Expanded testing criteria to include 1) anyone in the Calgary health zone with symptoms: shortness of breath, runny rose, cough, fever or sore throat; 2) essential workers in any health zone; 3) anyone in any health zone who has symptoms AND lives with someone over 65 years old Effective until:	https://www.alberta.ca/release.cfm?xID=700419C42FE25-A580-998C-F6D9A324453B7F69	Not applicable	Not applicable	Provincial/territorial	No
AB026	Alta.	2020-04-10	2020-04-10	Health workforce	Health workforce — safety guidelines	Who: Government of Alberta, Alberta Health Services, Chief Medical Officer of Health What: All workers in long-term care and Alberta Health Services contracted provider and community settings are required to wear masks at all times while providing direct patient care. Effective until:	https://www.alberta.ca/release.cfm?xID=700808F1AD262-0CEB-433E-C93F2450668973EA	Not applicable	Tightening	Provincial/territorial	No
AB028	Alta.	2020-04-13	2020-04-13	Case management	Case management — test criteria	Who: Government of Alberta, Alberta Health Services, Chief Medical Officer of Health What: Expanded testing criteria to anyone in Alberta who has a fever, cough, shortness of breath, a runny nose or a sore throat Effective until:	https://www.alberta.ca/release.cfm?xID=7008498980F35-9211-D7B4-D8F044053FCA3D9E	Not applicable	Not applicable	Provincial/territorial	No
AB029	Alta.	2020-03-01	2020-03-01	Health workforce	Health workforce — licence reinstatement/reclassification	Who: College of Licensed Practical Nurses of Alberta What: Waived or modified registration requirements for former licensed practical nurses, allowing them to apply for temporary registration during the pandemic Effective until:	https://www.clpna.com/applicants/previously-licensed-alberta/	Not applicable	Not applicable	Provincial/territorial	No
AB030	Alta.	2020-03-12	2020-03-12	Case management	Case management — test criteria	Who: Alberta Health Services, medical officers of health What: Published criteria for physicians and front-line clinical staff to prioritize screening people with fever and/or a cough or shortness of breath if they met specific criteria within 14 days before their symptoms started Effective until:	https://www.albertahealthservices.ca/assets/info/hp/phys/if-hp-phys-moh-novel-coronavirus-update-external.pdf	Not applicable	Not applicable	Provincial/territorial	No
AB032	Alta.	2020-03-13	2020-03-13	Health workforce	Health workforce — safety guidelines	Who: Alberta Health Services What: Daily Fit for Work Screening Protocol for health care staff before reporting to their workplace or unit if they have interactions with patients or staff Effective until:	https://www.albertahealthservices.ca/topics/Page16947.aspx	https://www.albertahealthservices.ca/assets/healthinfo/ipc/hi-ipc-emerging-issues-ncov.pdf	Tightening	Provincial/territorial	No
AB033	Alta.	2020-03-15	2020-03-15	Closures/openings	Closures/openings — education	Who: Government of Alberta, Chief Medical Officer of Health, Premier What: Closure of elementary, middle and high schools Effective until:	https://www.alberta.ca/release.cfm?xID=69818C355F188-C2A3-F5C6-875A2A33929D5C05	Not applicable	Tightening	Provincial/territorial	No
AB034	Alta.	2020-03-15	2020-03-15	Closures/openings	Closures/openings — daycares	Who: Government of Alberta, Chief Medical Officer of Health, Premier What: Licensed child care, out-of-school care and preschool programs are closed. Effective until:	https://www.alberta.ca/release.cfm?xID=69818C355F188-C2A3-F5C6-875A2A33929D5C05	Not applicable	Tightening	Provincial/territorial	No
AB035	Alta.	2020-03-15	2020-03-15	Closures/openings	Closures/openings — education	Who: Government of Alberta, Chief Medical Officer of Health, Premier What: In-person classes are cancelled for post-secondary education. Effective until:	https://www.alberta.ca/release.cfm?xID=69818C355F188-C2A3-F5C6-875A2A33929D5C05#toc-1	Not applicable	Tightening	Provincial/territorial	No
AB036	Alta.	2020-03-16	2020-03-16	Health services	Health services — telemedicine/virtual care	Who: Alberta College of Speech-Language Pathologists and Audiologists What: Provided guidance for non-essential services delivered virtually Effective until:	https://www.acslpa.ca/telepractice-information-for-acslpa-members/	https://www.acslpa.ca/covid-19-information/	Not applicable	Provincial/territorial	No
AB037	Alta.	2020-03-16	2020-03-16	Health workforce	Health workforce — licence reinstatement/reclassification	Who: College of Physicians and Surgeons of Alberta What: Launched CPSA Emergency Register to allow physicians currently registered in another province or territory to temporarily work in Alberta during emergency circumstances, such as the current COVID-19 pandemic Effective until:	http://www.cpsa.ca/resources-for-physicians-during-covid-19/	Not applicable	Not applicable	Provincial/territorial	No
AB038	Alta.	2020-03-16	2020-03-16	Health workforce	Health workforce — licence reinstatement/reclassification	Who: College and Association of Registered Nurses of Alberta What: Waived or modified registration requirements for former nurses, allowing them to apply for temporary registration during the pandemic on an expedited basis and at no cost; valid for 4 months Effective until:	https://nurses.ab.ca/about/what-is-carna/news/news-story/updates-on-novel-coronavirus-covid19	Not applicable	Not applicable	Provincial/territorial	No
AB039	Alta.	No data	2020-03-16	Closures/openings	Closures/openings — recreation	Who: Ministry of Environment and Parks What: Restricted park facility access, keeping parks accessible. Subsequent further restrictions made. Effective until:	https://www.albertaparks.ca/albertaparksca/news-events/alberta-environment-and-parks-response-to-covid-19/	https://www.alberta.ca/release.cfm?xID=69824F7F2458A-DEF9-DF5F-5D30179FC782386D	Tightening	Provincial/territorial	No
AB040	Alta.	2020-03-15	2020-03-17	Distancing	Distancing — gatherings	Who: Government of Alberta, Premier, Chief Medical Officer of Health What: Prohibited gatherings of more than 50 people. Essential services not included. Effective until: 2020-03-27	https://www.alberta.ca/release.cfm?xID=69828242A5FFC-D75A-C83E-690D8028C0C4E09F	https://www.alberta.ca/release.cfm?xID=69818C355F188-C2A3-F5C6-875A2A33929D5C05	Tightening	Provincial/territorial	No
AB041	Alta.	2020-03-17	2020-03-17	State of emergency	State of emergency	Who: Government of Alberta, Premier, Chief Medical Officer of Health What: Declared a public health state of emergency Effective until: 2020-06-15	https://www.alberta.ca/release.cfm?xID=69828242A5FFC-D75A-C83E-690D8028C0C4E09F	Not applicable	Not applicable	Provincial/territorial	No
AB042	Alta.	2020-03-17	2020-03-17	Closures/openings	Closures/openings — recreation	Who: Government of Alberta, Premier, Chief Medical Officer of Health What: Ordered closure of some publicly available institutions including arenas, museums, galleries, community centres, etc. Effective until:	https://www.alberta.ca/release.cfm?xID=69828242A5FFC-D75A-C83E-690D8028C0C4E09F	Not applicable	Tightening	Provincial/territorial	No
AB043	Alta.	2020-03-17	2020-03-17	Closures/openings	Closures/openings — recreation	Who: Government of Alberta, Premier, Chief Medical Officer of Health What: Ordered closures of private entertainment facilities including gyms, swimming pools, casinos, etc. Effective until:	https://www.alberta.ca/release.cfm?xID=69828242A5FFC-D75A-C83E-690D8028C0C4E09F	Not applicable	Tightening	Provincial/territorial	No
AB044	Alta.	2020-03-17	2020-03-17	Closures/openings	Closures/openings — non-essential services	Who: Government of Alberta, Premier, Chief Medical Officer of Health What: Limited capacity of sit-down restaurants, cafes, coffee shops, food courts and other facilities. Takeout permitted. Bars ordered closed. Effective until: 2020-03-27	https://www.alberta.ca/release.cfm?xID=69828242A5FFC-D75A-C83E-690D8028C0C4E09F	Not applicable	Tightening	Provincial/territorial	No
AB046	Alta.	2020-03-18	2020-03-18	Health services	Health services — delayed medical procedures	Who: Government of Alberta, Premier, Chief Medical Officer of Health What: All non-urgent scheduled and elective surgeries are postponed. Urgent and emergent care, oncology and C-section procedures will continue. Effective until:	https://www.alberta.ca/release.cfm?xID=698475F92ADBC-E588-02F3-7B986A4CD7641A45	Not applicable	Tightening	Provincial/territorial	No
AB048	Alta.	2020-03	2020-03	Health workforce	Health workforce — licence reinstatement/reclassification	Who: Alberta College of Medical Diagnostic and Therapeutic Technologists What: Waived or modified registration requirements for former registered medical radiation technologists (MRTs), allowing them to apply for temporary registration during the pandemic; valid for 90 days Effective until:	https://acmdtt.com/applicants/courtesy-registration/	Not applicable	Not applicable	Provincial/territorial	No
AB049	Alta.	No data	2020-03-20	Contextual information	Contextual information — holiday	Who: Boards of education What: Spring breaks in Alta. vary by region. Calgary Board of Education example provided. Effective until: 2020-03-27	https://www.cbe.ab.ca/registration/calendars/Documents/2019-2020-Traditional-Calendar.pdf	Not applicable	Not applicable	Provincial/territorial	No
AB050	Alta.	2020-03-27	2020-03-27	Closures/openings	Closures/openings — health services	Who: Government of Alberta What: Suspended all non-emergency and non-critical health services provided by regulated health professionals or registered professionals including dentistry, dietitians, physiotherapy, occupational therapy, massage, podiatry, chiropractic and optometry. Effective until:	https://www.alberta.ca/restrictions-on-gatherings-and-businesses.aspx#toc-2	https://www.cbc.ca/news/canada/edmonton/alberta-covid-19-coronavirus-deena-hinshaw-1.5512445	Tightening	Provincial/territorial	No
AB051	Alta.	2020-03-30	2020-03-30	Health services	Health services — telemedicine/virtual care	Who: College of Licensed Practical Nurses of Alberta What: Provided standards of practice for provision of virtual care. Effective until:	https://www.clpna.com/2020/03/common-questions-on-lpn-practice-during-covid-19-info-sheet/	Not applicable	Not applicable	Provincial/territorial	No
AB053	Alta.	2020-04-10	2020-04-10	Health workforce	Health workforce — safety guidelines	Who: Government of Alberta, Alberta Health Services, Chief Medical Officer of Health What: Order restricting movement of staff members between health care facilities Effective until:	https://open.alberta.ca/publications/cmoh-order-10-2020-2020-covid-19-response	Not applicable	Tightening	Provincial/territorial	No
AB054	Alta.	2020-03-23	No data	Health services	Health services — telemedicine/virtual care	Who: Government of Alberta, Minister of Health, President of the Alberta Medical Association What: Added new temporary physician billing codes to the schedule of medical benefits Effective until:	https://www.alberta.ca/release.cfm?xID=69903565330D3-E112-D2BA-74B6070F51E005BA	Not applicable	Not applicable	Provincial/territorial	No
AB055	Alta.	2020-04-17	No data	Health workforce	Health workforce — licence reinstatement/reclassification	Who: Alberta College of Paramedics What: Waived or modified registration requirements for former paramedics, allowing them to apply for temporary registration during the pandemic on an expedited basis and at no cost; valid for 3 months Effective until:	https://abparamedics.com/covid-19-updates/	Not applicable	Not applicable	Provincial/territorial	No
AB056	Alta.	2020-04-17	No data	Health workforce	Health workforce — change in practice	Who: Alberta College of Pharmacy What: Issued guidelines on change in practice scope for pharmacists, including guidance for prescription delivery, delivery of drugs to assisted living facilities, prescribing and dispensing of drugs to treat COVID-19, administering injections to patients during the COVID-19 pandemic, providing virtual care to patients and managing patient medication supply Effect…	https://abpharmacy.ca/covid-19-guidance-pharmacists-and-pharmacy-technicians	Not applicable	Not applicable	Provincial/territorial	No
AB057	Alta.	No data	No data	Distancing	Distancing — work from home	Who: Government of Alberta What: Encourage businesses to promote business continuity plans, working from home or remotely where possible Effective until:	https://www.alberta.ca/covid-19-support-for-employers.aspx	Not applicable	Tightening	Provincial/territorial	No
AB059	Alta.	No data	No data	Health workforce	Health workforce — licence reinstatement/reclassification	Who: College of Physicians and Surgeons of Alberta What: Granted an unrestricted licence to post-graduate trainees who have completed their training, not requiring supervision Effective until: 2021-06-30	https://mailchi.mp/cpsa/how-cpsa-is-dealing-with-cancelled-exams-364151	Not applicable	Not applicable	Provincial/territorial	No
AB060	Alta.	No data	No data	Health workforce	Health workforce — licence reinstatement/reclassification	Who: College and Association of Respiratory Therapists of Alberta What: Published information on emergency registration requirements for retired/inactive/out-of-province/student respiratory therapists, allowing them to apply for temporary registration during the pandemic Effective until: 2020-09-30	https://www.carta.ca/courtesy-register-for-covid-19.aspx	Not applicable	Not applicable	Provincial/territorial	No
AB061	Alta.	2020-03-16	2020-03-16	Health workforce	Health workforce — licence reinstatement/reclassification	Who: College of Physicians and Surgeons of Alberta What: Waived or modified registration requirements for former physician assistants, allowing them to apply for temporary registration during the pandemic on an expedited basis and at no cost Effective until:	http://www.cpsa.ca/resources-for-physicians-during-covid-19/	Not applicable	Not applicable	Provincial/territorial	No
AB062	Alta.	2020-03-17	2020-03-17	Closures/openings	Closures/openings — health services	Who: College of Dietitians of Alberta — Alberta Registered Dietitians’ Association What: Suspended all non-essential/non-emergency treatment and services. Effective until:	http://collegeofdietitians.ab.ca/a-message-from-the-registrar-on-covid-19/	Not applicable	Tightening	Provincial/territorial	No
AB063	Alta.	2020-03-24	2020-03-24	Health services	Health services — telemedicine/virtual care	Who: College of Dietitians of Alberta — Alberta Registered Dietitians’ Association What: Provided guidance on non-essential services delivered virtually. Effective until:	http://collegeofdietitians.ab.ca/wp-content/uploads/2020/03/Dietitians-using-Electronic-or-Virtual-Communications-1.pdf	Not applicable	Not applicable	Provincial/territorial	No
AB064	Alta.	2020-03-26	2020-03-17	Closures/openings	Closures/openings — health services	Who: College of Alberta Dental Assistants What: Suspended all non-essential/non-emergency treatment and services. Effective until:	https://abrda.ca/front-page/rda-practice-during-covid-19/	Not applicable	Tightening	Provincial/territorial	No
AB065	Alta.	2020-03-31	2020-03-27	Health services	Health services — telemedicine/virtual care	Who: College of Alberta Psychologists What: Recommended that members participate in telepractice where possible and restrict in-person care to urgent cases only. Effective until:	https://www.cap.ab.ca/covid-19-updates-and-information	Not applicable	Not applicable	Provincial/territorial	No
AB066	Alta.	No data	No data	Health services	Health services — telemedicine/virtual care	Who: Alberta Dental Association and College What: Non-essential services delivered virtually with specific billing codes for teledentistry. Effective until:	https://www.dentalhealthalberta.ca/wp-content/uploads/2020/04/A-Message-for-CDA-Stakeholders.pdf	Not applicable	Not applicable	Provincial/territorial	No
AB071	Alta.	2020-04-20	2020-04-20	Health workforce	Health workforce — supply management	Who: Government of Alberta, Minister of Health What: Announced support to increase staffing of health care aides and alleviate pressures in contracted continuing care facilities Effective until:	https://www.alberta.ca/release.cfm?xID=70127FF594C5C-CE00-2934-863516C3FEDF723E	Not applicable	Not applicable	Provincial/territorial	No
AB079	Alta.	2020-04-28	2020-04-28	Public information	Public information — projections	Who: Government of Alberta, Office of the Premier What: Updated projection for cases and critical care capacity Effective until:	https://www.alberta.ca/assets/documents/covid-19-case-modelling-projection-april-28.pdf	Not applicable	Not applicable	Provincial/territorial	No
AB080	Alta.	2020-04-29	2020-04-29	Distancing	Distancing — gatherings	Who: Government of Alberta, Chief Medical Officer of Health What: Issued an exemption to the existing COVID-19 gathering restrictions, and mandated physical distancing in outdoor spaces for the Fort McMurray area due to the emergency flooding situation Effective until:	https://www.alberta.ca/release.cfm?xID=70207D315BDD2-0E06-E462-9E817EC8B314C55E#toc-6	Not applicable	Not applicable	Provincial/territorial	No
AB081	Alta.	2020-04-28	2020-04-28	Case management	Case management — outbreak definitions	Who: Government of Alberta, Chief Medical Officer of Health What: Updated operational and outbreak standards for long-term care and licensed supportive living facilities. The update is specific to how and when the resident should be tested to detect a possible outbreak as well as when an outbreak occurs. Effective until:	https://open.alberta.ca/dataset/63fd3100-c64c-492e-9be0-cf62d83ad10f/resource/21817ec1-2daa-4d84-9171-c1132cb70963/download/health-cmoh-record-of-decision-cmoh-12-2020.pdf	Not applicable	Not applicable	Provincial/territorial	No
AB082	Alta.	2020-04-29	2020-04-29	Case management	Case management — other	Who: Government of Alberta, Chief Medical Officer of Health What: Announced new strategy in place involving prevention and preparedness; rapid response and timely notification of public health; and outbreak management using surveillance data and implementing setting-specific measures Effective until:	https://www.alberta.ca/release.cfm?xID=70205D0F7B98C-DB8F-FE95-B326545F47729166	Not applicable	Not applicable	Provincial/territorial	No
AB083	Alta.	2020-04-30	2020-04-30	Public information	Public information — pandemic response plans	Who: Government of Alberta, Office of the Premier What: Released 1st preliminary plans to reopen closed businesses Effective until:	https://www.alberta.ca/release.cfm?xID=70217037B8E9C-C319-32CC-240D33487895E4F7	Not applicable	Not applicable	Provincial/territorial	No
AB084	Alta.	2020-05-01	2020-05-01	Case management	Case management — contact tracing	Who: Government of Alberta, Chief Medical Officer of Health What: Launching of the new ABTraceTogether app to enhance current manual tracing processes and help Albertans prevent community spread by quickly alerting people who may be at risk Effective until:	https://www.alberta.ca/release.cfm?xID=702323575C511-AE93-C894-E1697D246FD90B38	Not applicable	Not applicable	Provincial/territorial	No
AB085	Alta.	2020-05-04	2020-05-04	Health workforce	Health workforce — change in practice	Who: Government of Alberta, Minister of Health What: Modified regulations to allow nurse practitioners to provide expanded care to nursing home residents Effective until:	https://www.alberta.ca/release.cfm?xID=71250C5D71902-FADC-21BD-C052BEC9A12ED2A8	Not applicable	Not applicable	Provincial/territorial	No
AB087	Alta.	2020-05-05	2020-05-05	Health services	Health services — equipment	Who: Government of Alberta, Officer of the Premier, Minister of Health, Alberta Health Services What: Announced investment of $1.7 million into virus detecting equipment and technology, doubling Alberta’s maximum capacity for testing from 7,000 to 16,000 tests per day by June through investing in virus detecting equipment and technology Effective until:	https://www.alberta.ca/release.cfm?xID=71270025A4DC1-FB15-F194-0E10491C5AB8AD29	Not applicable	Not applicable	Provincial/territorial	No
AB088	Alta.	2020-04-28	2020-04-28	Health workforce	Health workforce — safety guidelines	Who: Government of Alberta, Chief Medical Officer of Health What: Ordered restrictions on movement of staff members in residential addiction treatment service facilities. This order also includes information on personal protective equipment. Effective until:	https://open.alberta.ca/dataset/2410b30f-2146-40b1-9a9f-a9010c702b0a/resource/41db09c6-612f-4363-89ea-b6e814dfcb30/download/health-cmoh-record-of-decision-cmoh-13-2020.pdf	Not applicable	Tightening	Provincial/territorial	No
AB089	Alta.	2020-04-28	2020-04-28	Health services	Health services — visitors/patients/residents	Who: Government of Alberta, Chief Medical Officer of Health What: Amended previous order on limits on guest visitation at health care facilities in Alberta to allow for outdoor visits with a designated essential visitor and 1 other person (maximum group of 3) and to allow for visitation at end of life Effective until:	https://open.alberta.ca/dataset/1a2011e5-fc79-43b4-aab0-1c276b16b99b/resource/35ab8044-8c19-480a-9799-ef4f9b95c376/download/health-cmoh-record-of-decision-cmoh-14-2020.pdf	Not applicable	Easing	Provincial/territorial	No
AB090	Alta.	2020-05-01	2020-05-01	Closures/openings	Closures/openings — recreation	Who: Government of Alberta, Chief Medical Officer of Health What: Ordered removal of prohibition from attending a golf course, for the purpose of playing golf Effective until:	https://open.alberta.ca/dataset/780f1365-f497-4cec-92f4-d8b5b7b506a5/resource/2e57b700-a629-4b0e-a278-a1d7400f4c87/download/health-cmoh-record-of-decision-cmoh-15-2020.pdf	Not applicable	Easing	Provincial/territorial	No
AB091	Alta.	2020-05-03	2020-05-04	Closures/openings	Closures/openings — health services	Who: Government of Alberta, Chief Medical Officer of Health What: Announced the resumption of non-essential health services for Albertans. For regulated health professionals, the college of each will be responsible for providing guidelines to its members who operate community health care clinics. Effective until:	https://open.alberta.ca/dataset/2a615f78-aa9e-48d9-a323-9f2c08b07667/resource/fcca7551-9a32-4ec0-9545-aa5163f8a284/download/health-cmoh-record-of-decision-cmoh-16-2020.pdf	Not applicable	Easing	Provincial/territorial	No
AB092	Alta.	2020-05-05	2020-05-06	Closures/openings	Closures/openings — recreation	Who: Government of Alberta, Chief Medical Officer of Health What: Removed the prohibition from attending an outdoor shooting range Effective until:	https://open.alberta.ca/dataset/402b7ea1-be63-4ce6-94a2-ea5e4383031d/resource/23cc0115-9b3a-45f6-91e3-f5219d7cd9bd/download/health-cmoh-record-of-decision-cmoh-17-2020.pdf	Not applicable	Easing	Provincial/territorial	No
AB093	Alta.	2020-05-04	2020-05-04	Health workforce	Health workforce — safety guidelines	Who: Alberta College of Speech-Language Pathologists and Audiologists What: Published a guide describing the legislated obligations that apply to speech-language pathologists and audiologists as they reopen their practices Effective until:	https://www.acslpa.ca/Covid-19-pandemic-information/	Not applicable	Not applicable	Provincial/territorial	No
AB094	Alta.	2020-04-30	2020-04-30	Closures/openings	Closures/openings — health services	Who: Alberta College of Speech-Language Pathologists and Audiologists What: Announced that non-essential services should not resume unless several conditions are met: new guidelines for reopened services are published; a sufficient supply of cleaners, sanitizers and personal protective equipment is acquired; and employers must meet occupational health and safety requirements Effective until:	https://www.acslpa.ca/Covid-19-pandemic-information/	Not applicable	Easing	Provincial/territorial	No
AB095	Alta.	2020-04-23	2020-04-23	Health services	Health services — telemedicine/virtual care	Who: Alberta College and Association of Chiropractors What: Expanded telehealth permissions so that chiropractors can conduct virtual consults with new patients. Chiropractors must first receive permission from college. Effective until: 2021-06-30	https://albertachiro.com/ACAC/Practice_Resources/Temporary_telehealth_permission.aspx	Not applicable	Not applicable	Provincial/territorial	No
AB096	Alta.	2020-05-03	2020-05-04	Health workforce	Health workforce — safety guidelines	Who: Alberta College and Association of Chiropractors What: Approved Alberta College and Association of Chiropractors Pandemic Practice Directive by the province. Chiropractors may reopen only if they are able to implement the directive. Effective until:	https://pro-bee-beepro-messages.s3.amazonaws.com/443036/423016/822241/5111655.html?modified=1588535288977	Not applicable	Easing	Provincial/territorial	No
AB097	Alta.	2020-04-28	2020-03-15	Health services	Health services — telemedicine/virtual care	Who: Alberta Dental Association and College What: Introduced a temporary billing code for remote consultation services — retroactive to 2020-03-15. Effective until:	https://www.dentalhealthalberta.ca/Covid-19-info/other-resources/adac-communications/	Not applicable	Not applicable	Provincial/territorial	No
AB098	Alta.	2020-05-04	2020-05-04	Closures/openings	Closures/openings — health services	Who: Alberta College of Optometrists What: Issued a directive allowing optometry clinics to offer routine care. The City of Lloydminster is not included as is it governed under the Saskatchewan Public Health Act and must continue to offer emergency/urgent care services only. Effective until:	https://collegeofoptometrists.ab.ca/wp-content/uploads/2020/05/Return_to_Routine_Optometry_Care.pdf	Not applicable	Easing	Provincial/territorial	No
AB099	Alta.	2020-04-15	2020-04-15	Health workforce	Health workforce — change in practice	Who: College of Registered Dental Hygienists of Alberta What: Announced call for registered dental hygienists who are not presently Alberta Health Services employees to volunteer during the COVID-19 pandemic Effective until:	https://crdha.ca/	Not applicable	Not applicable	Provincial/territorial	No
AB100	Alta.	2020-05-01	2020-05-04	Health workforce	Health workforce — safety guidelines	Who: Alberta Dental Association and College What: Updated guidelines on emergency and urgent treatment. Definitions of urgent treatment provided. Effective until:	https://www.dentalhealthalberta.ca/wp-content/uploads/2020/05/Guidelines-on-Emergency-Treatment_5.4.2020.pdf	Not applicable	Not applicable	Provincial/territorial	No
AB101	Alta.	2020-03-11	No data	Case management	Case management — assessment centres	Who: Alberta Health Services What: Opened assessment centres in Edmonton and Calgary due to high demand for virus testing Effective until:	Not applicable	https://globalnews.ca/news/6661570/health-link-assessment-labs-alberta-coronavirus/	Not applicable	Provincial/territorial	No
AB102	Alta.	2020-03-27	2020-03-27	Closures/openings	Closures/openings — non-essential services	Who: Government of Alberta, Premier, Chief Medical Officer of Health What: Ordered closures of non-essential places of business including any place of business providing personal services, wellness services and retail stores Effective until:	https://open.alberta.ca/dataset/c02f3b06-9c37-4845-98ee-d07d805fdce1/resource/32f3367d-9a15-4aef-af6e-4e960891c14e/download/health-cmoh-record-of-decision-cmoh-07-2020.pdf	https://www.alberta.ca/restrictions-on-businesses.aspx	Tightening	Provincial/territorial	No
AB103	Alta.	2020-05-04	No data	Health workforce	Health workforce — change in practice	Who: College and Association of Registered Nurses of Alberta What: Issued a ministerial order modifying the Nursing Homes General Regulation and the Nursing Homes Operation Regulation to enable nurse practitioners to work to their full scopes of practice in nursing homes during the COVID-19 pandemic Effective until: 2020-08-14	https://nurses.ab.ca/about/what-is-carna/news/news-story/updates-on-novel-coronavirus-covid19	https://www.alberta.ca/release.cfm?xID=71250C5D71902-FADC-21BD-C052BEC9A12ED2A8	Not applicable	Provincial/territorial	No
AB104	Alta.	2020-05-08	2020-05-08	Closures/openings	Closures/openings — recreation	Who: Government of Alberta What: Permitted travel to summer homes, cabins and cottages within Alberta, reminding Albertans to consider local community guidelines and the health and safety of small communities Effective until:	https://www.alberta.ca/release.cfm?xID=713059FD4BFD2-C553-8318-CA124E3833514426	Not applicable	Easing	Provincial/territorial	No
AB105	Alta.	2020-05-08	2020-05-08	Closures/openings	Closures/openings — recreation	Who: Government of Alberta What: Permitted outdoor gun ranges to open, with restrictions to ensure adequate physical distancing, increased sanitization and limited contact with high-touch objects and surfaces Effective until:	https://www.alberta.ca/release.cfm?xID=713059FD4BFD2-C553-8318-CA124E3833514426	Not applicable	Easing	Provincial/territorial	No
AB106	Alta.	2020-05-13	2020-05-14	Closures/openings	Closures/openings — recreation	Who: Government of Alberta What: Permitted museums and art galleries to resume operations in all areas Effective until:	https://www.alberta.ca/release.cfm?xID=71348A0F295D8-DA49-AFDF-A55CD044FEE7F8B8	Not applicable	Easing	Provincial/territorial	No
AB107	Alta.	2020-05-13	2020-05-14	Closures/openings	Closures/openings — non-essential services	Who: Government of Alberta What: Permitted cafés, restaurants, pubs and bars to reopen for table service at 50% capacity in all areas except the cities of Calgary and Brooks Effective until:	https://www.alberta.ca/release.cfm?xID=71348A0F295D8-DA49-AFDF-A55CD044FEE7F8B8	Not applicable	Easing	Regional	No
AB108	Alta.	2020-05-13	2020-05-14	Closures/openings	Closures/openings — non-essential services	Who: Government of Alberta What: Permitted retail businesses, such as clothing, furniture and bookstores, and farmers' markets to resume operations in all areas Effective until:	https://www.alberta.ca/release.cfm?xID=71348A0F295D8-DA49-AFDF-A55CD044FEE7F8B8	Not applicable	Easing	Provincial/territorial	No
AB109	Alta.	2020-05-13	2020-05-14	Closures/openings	Closures/openings — non-essential services	Who: Government of Alberta What: Permitted hair stylists and barbershops to resume operations in all areas, except the cities of Calgary and Brooks Effective until:	https://www.alberta.ca/release.cfm?xID=71348A0F295D8-DA49-AFDF-A55CD044FEE7F8B8	Not applicable	Easing	Regional	No
AB110	Alta.	2020-05-13	2020-05-14	Closures/openings	Closures/openings — daycares	Who: Government of Alberta What: Permitted daycares and out-of-school care to resume in all areas; facilities may operate with a maximum cohort of 10 people, including staff and children Effective until:	https://www.alberta.ca/release.cfm?xID=71348A0F295D8-DA49-AFDF-A55CD044FEE7F8B8	Not applicable	Easing	Provincial/territorial	No
AB111	Alta.	2020-05-13	2020-05-14	Closures/openings	Closures/openings — daycares	Who: Government of Alberta What: Permitted day camps, including summer school, to resume in all areas except the cities of Calgary and Brooks; facilities may operate with a maximum cohort of 50 people, including staff and children Effective until:	https://www.alberta.ca/release.cfm?xID=71348A0F295D8-DA49-AFDF-A55CD044FEE7F8B8	Not applicable	Easing	Regional	No
AB112	Alta.	2020-05-13	2020-05-14	Closures/openings	Closures/openings — education	Who: Government of Alberta What: Permitted post-secondary institutions in all areas except the cities of Calgary and Brooks to deliver courses with more flexibility for in-person delivery once the existing health order prohibiting in-person classes is lifted Effective until:	https://www.alberta.ca/release.cfm?xID=71348A0F295D8-DA49-AFDF-A55CD044FEE7F8B8	Not applicable	Easing	Regional	No
AB113	Alta.	2020-05-13	2020-05-14	Closures/openings	Closures/openings — non-essential services	Who: Government of Alberta What: Permitted places of worship and funeral services to reopen provided they follow specific guidance in all areas, except the cities of Calgary and Brooks Effective until:	https://www.alberta.ca/release.cfm?xID=71348A0F295D8-DA49-AFDF-A55CD044FEE7F8B8	Not applicable	Easing	Regional	No
AB114	Alta.	2020-05-13	2020-05-04	Health services	Health services — resumed medical procedures	Who: Government of Alberta What: Resumed some scheduled, non-urgent surgeries gradually Effective until:	https://www.alberta.ca/release.cfm?xID=71348A0F295D8-DA49-AFDF-A55CD044FEE7F8B8	https://www.alberta.ca/release.cfm?xID=71415671C0F0F-09D5-D29B-90D4D50D2FD8CA1B	Easing	Provincial/territorial	No
AB115	Alta.	2020-05-13	2020-05-14	Closures/openings	Closures/openings — health services	Who: Government of Alberta What: Permitted regulated health professions in all areas of the province (e.g., dentists, physiotherapists, speech-language pathologists, respiratory therapists, audiologists, social workers, occupational therapists, dieticians, etc.) to offer all services as long as they continue to follow approved guidelines set by their professional colleges Effective until:	https://www.alberta.ca/release.cfm?xID=71348A0F295D8-DA49-AFDF-A55CD044FEE7F8B8	https://www.alberta.ca/alberta-relaunch-strategy.aspx	Easing	Provincial/territorial	No
AB116	Alta.	2020-05-13	2020-05-25	Closures/openings	Closures/openings — non-essential services	Who: Government of Alberta What: Permitted hair stylists and barbershops to resume operations in the cities of Calgary and Brooks Effective until:	https://www.alberta.ca/release.cfm?xID=71348A0F295D8-DA49-AFDF-A55CD044FEE7F8B8	Not applicable	Easing	Regional	No
AB117	Alta.	2020-05-13	2020-05-25	Closures/openings	Closures/openings — non-essential services	Who: Government of Alberta What: Permitted cafés, restaurants, pubs and bars in the cities of Calgary and Brooks to reopen for table service at 50% capacity Effective until:	https://www.alberta.ca/release.cfm?xID=71348A0F295D8-DA49-AFDF-A55CD044FEE7F8B8	Not applicable	Easing	Regional	No
AB119	Alta.	2020-05-13	2020-06-01	Closures/openings	Closures/openings — non-essential services	Who: Government of Alberta What: Permitted places of worship and funeral services in the cities of Calgary and Brooks to reopen provided they follow specific guidance Effective until:	https://www.alberta.ca/release.cfm?xID=71348A0F295D8-DA49-AFDF-A55CD044FEE7F8B8	Not applicable	Easing	Regional	No
AB120	Alta.	2020-05-13	2020-06-01	Closures/openings	Closures/openings — daycares	Who: Government of Alberta What: Permitted day camps, including summer school, to resume in the cities of Calgary and Brooks; facilities may operate with a maximum cohort of 50 people, including staff and children Effective until:	https://www.alberta.ca/release.cfm?xID=71348A0F295D8-DA49-AFDF-A55CD044FEE7F8B8	Not applicable	Easing	Regional	No
AB122	Alta.	2020-05-14	2020-06-01	Closures/openings	Closures/openings — recreation	Who: Government of Alberta What: Permitted Alberta Parks' online campground reservation system to open for bookings at select campgrounds starting June 1, with some restrictions in place; out-of-province bookings will not be processed Effective until:	https://www.alberta.ca/alberta-relaunch-strategy.aspx	Not applicable	Easing	Provincial/territorial	No
AB123	Alta.	2020-05-01	2020-05-01	Closures/openings	Closures/openings — recreation	Who: Government of Alberta What: Permitted vehicle access to parking lots and staging areas in provincial parks Effective until:	https://albertaparks.ca/albertaparksca/news-events/response-to-covid-19/	Not applicable	Easing	Provincial/territorial	No
AB124	Alta.	2020-05-15	2020-05-15	Distancing	Distancing — gatherings	Who: Government of Alberta What: Increased the limit on outdoor gatherings to 50 people or fewer with distancing measures in place Effective until:	https://www.alberta.ca/release.cfm?xID=713670A2FA9AB-D92C-888C-09E8339AEA83B882	Not applicable	Easing	Provincial/territorial	No
AB125	Alta.	2020-05-20	2020-05-20	Travel	Travel — self-isolation	Who: Government of Alberta What: Enacted public health measures for international travellers arriving at the Edmonton and Calgary airports. Travellers will need to complete an Alberta isolation questionnaire that details how they will follow mandatory isolation requirements. Provincial officials will follow up with travellers within 3 days to ensure they are following public health orders and hav…	https://www.alberta.ca/release.cfm?xID=71397FFF740D6-0176-5B5F-9E0149A38F3E4D52	Not applicable	Tightening	Regional	No
AB126	Alta.	2020-05-22	2020-05-25	Case management	Case management — test criteria	Who: Alberta Health Services What: Expanded testing criteria to include residents and staff in long-term care and level 4 designated supportive living facilities even if they have no symptoms Effective until:	https://www.alberta.ca/release.cfm?xID=71415671C0F0F-09D5-D29B-90D4D50D2FD8CA1B	Not applicable	Not applicable	Provincial/territorial	No
AB127	Alta.	2020-05-22	2020-05-25	Case management	Case management — assessment centres	Who: Alberta Health Services What: Added an extension to the online self-assessment tool for the Calgary region to allow symptomatic individuals within the zone to book their own testing appointment if they live within 50 kilometres of an assessment centre and if the self-assessment tool indicates a test is required Effective until:	https://www.alberta.ca/release.cfm?xID=71415671C0F0F-09D5-D29B-90D4D50D2FD8CA1B	Not applicable	Not applicable	Regional	No
AB128	Alta.	2020-05-25	2020-05-25	Health services	Health services — equipment	Who: Government of Alberta What: Focusing the supply of critical personal protective equipment (PPE) to organizations that are at the highest risk of exposure to COVID-19 (i.e., hospital workers, first responders and those working in publicly funded or contracted homeless shelters, seniors care facilities and disability agencies) as businesses now have more options to source their own PPE Effecti…	https://www.alberta.ca/release.cfm?xID=714410EDFED64-D2AA-F51F-25E7D9BA4805BD51	Not applicable	Not applicable	Provincial/territorial	No
AB129	Alta.	2020-03-28	2020-03-28	Case management	Case management — outbreak definitions	Who: Ministry of Health, Government of Alberta What: Defined an outbreak as 1 or more cases with COVID-19-like symptoms, including at least 1 laboratory-confirmed case in a facility/community with vulnerable people—e.g., First Nations community, shelter, hospital, long-term care facility, supportive living, lodge, seniors' residence or similar setting, any facility in which residential addiction …	https://open.alberta.ca/dataset/a86d7a85-ce89-4e1c-9ec6-d1179674988f/resource/c7c9fab1-0583-4953-98ac-04511f03a367/download/health-guidelines-coronavirus-covid-19-2020-03-28.pdf	Not applicable	Not applicable	Provincial/territorial	Yes
AB130	Alta.	2020-05-22	2020-05-25	Health services	Health services — resumed medical procedures	Who: Government of Alberta What: Resumed non-urgent surgeries that require overnight stays Effective until:	https://www.alberta.ca/release.cfm?xID=71348A0F295D8-DA49-AFDF-A55CD044FEE7F8B8	https://edmontonjournal.com/news/politics/kenney-covid-19-relauch-calgary-brooks-alberta/	Easing	Regional	No
AB131	Alta.	2020-05-27	2020-05-27	Health services	Health services — resumed medical procedures	Who: Government of Alberta What: Resumed cancer screening Effective until:	Not applicable	https://www.cbc.ca/news/canada/calgary/alberta-cancer-screening-resumes-after-pandemic-suspension-1.5586513?cmp=rss	Easing	Provincial/territorial	No
AB132	Alta.	2020-05-15	2020-05-15	Health workforce	Health workforce — safety guidelines	Who: Alberta College of Speech-Language Pathologists and Audiologists What: Updated practice information for audiologists and speech-language pathologists to follow while providing certain in-person procedures; additional precautions must be taken Effective until:	https://www.acslpa.ca/wp-content/uploads/2020/05/Advisory-Statement-Providing-Services-During-a-Pandemic-May-15-2020.pdf	Not applicable	Not applicable	Provincial/territorial	No
AB133	Alta.	2020-05-14	2020-05-19	Health workforce	Health workforce — safety guidelines	Who: College of Registered Dental Hygienists of Alberta What: Provided dental hygienists with safety guidelines for reopening Effective until:	https://www.crdha.ca/media/249890/covid-19-return-to-work-guidelines-may-26-2020-final.pdf	Not applicable	Not applicable	Provincial/territorial	No
AB134	Alta.	2020-05-05	2020-05-05	Health workforce	Health workforce — safety guidelines	Who: College of Midwives of Alberta What: Published guidelines for midwives for safe out-of-hospital births and neonatal clinical care during the COVID-19 pandemic Effective until:	https://albertamidwives.org/company/roster/companyRosterDetails.html?companyId=28310&companyRosterId=88	Not applicable	Not applicable	Provincial/territorial	No
AB135	Alta.	2020-05-27	2020-05-27	Health workforce	Health workforce — safety guidelines	Who: Alberta College of Medical Diagnostic and Therapeutic Technologists What: Provided medical radiation technologists with safety guidelines for reopening Effective until:	https://acmdtt.com/members/practice-guidance-for-mrts-and-enps-during-albertas-relaunch-of-non-essential-services-during-the-covid-19-pandemic/	Not applicable	Not applicable	Provincial/territorial	No
AB136	Alta.	2020-05-14	2020-05-14	Health workforce	Health workforce — safety guidelines	Who: Physiotherapy Alberta What: Released guidance on how to reopen practices safely during a pandemic Effective until:	https://www.physiotherapyalberta.ca/physiotherapists/guidance_for_resuming_physiotherapy_practice_during_a_pandemic	Not applicable	Not applicable	Provincial/territorial	No
AB137	Alta.	2020-05-14	2020-05-14	Health workforce	Health workforce — safety guidelines	Who: College and Association of Registered Nurses of Alberta, College of Licensed Practical Nurses of Alberta, College of Registered Psychiatric Nurses of Alberta What: Published safety guidelines for registered nurses and nurse practitioners to resume non-essential health services following a ministry announcement Effective until:	https://nurses.ab.ca/about/what-is-carna/news/2020/05/14/relaunchselfemployed	https://nurses.ab.ca/docs/default-source/latestnews/tri-nursing-relaunch---final.pdf?sfvrsn=af307398_2	Not applicable	Provincial/territorial	No
AB138	Alta.	2020-05-26	2020-05-26	Health workforce	Health workforce — safety guidelines	Who: Alberta College of Social Workers What: Published safety guidelines for non-essential and non-urgent service provision by social workers Effective until:	https://acsw.in1touch.org/site/COVID-19?nav=sidebar#Cancellations	Not applicable	Not applicable	Provincial/territorial	No
AB139	Alta.	2020-05-28	2020-05-29	Closures/openings	Closures/openings — daycares	Who: Government of Alberta What: Permitted preschool programs to reopen; facilities may operate with a maximum cohort of 10 people, including staff and children Effective until:	https://www.alberta.ca/release.cfm?xID=71464A9A2983D-F4EF-8101-0B2D2F26717AB711	Not applicable	Easing	Provincial/territorial	No
AB140	Alta.	2020-05-29	2020-05-29	Case management	Case management — test criteria	Who: Government of Alberta What: Expanded testing criteria to test all Albertans, whether they have COVID-19 symptoms or not Effective until:	https://www.alberta.ca/release.cfm?xID=71476DB394289-E4E5-10FE-B7E8A396E11E0C16	Not applicable	Not applicable	Provincial/territorial	No
AB141	Alta.	2020-05-29	2020-06-08	Public information	Public information — masks	Who: Government of Alberta What: Distributed 4 free non-medical masks per person at all A&W, McDonald’s Canada and Tim Hortons drive-through locations in Alberta, while supplies last. No purchase is necessary. The government is also working with municipalities, First Nations communities, Métis settlements and local agencies to distribute the non-medical masks to those who need them. Effective unt…	https://www.alberta.ca/release.cfm?xID=71469CBC1BF0F-EF94-B660-C2BFCCB26FA6034C	https://www.alberta.ca/release.cfm?xID=72563E02FB9DD-B589-FB67-01BD12174335538C	Not applicable	Provincial/territorial	Yes
AB142	Alta.	2020-06-02	2020-06-02	Travel	Travel — restrictions	Who: Government of Alberta What: Implemented enhanced border screening measures at the Alta./US border crossing at Coutts (busiest in the province and open 24 hours) Effective until:	https://www.alberta.ca/release.cfm?xID=72509A85B0A03-E887-D5E7-6DBB576BFE8509D6	Not applicable	Tightening	Provincial/territorial	No
AB143	Alta.	2020-06-04	2020-08-15	Health workforce	Health workforce — change in practice	Who: Government of Alberta What: Permanently amended regulations under the Nursing Homes Act to allow nurse practitioners to act as primary care providers in nursing homes, admitting and assessing residents, as well as offering follow-up care. Permanent changes also allowed nurse practitioners and other health professionals to prescribe medication and order treatments (e.g., common diagnostic tes…	https://www.alberta.ca/release.cfm?xID=72523FE1EE389-EC72-256C-CF899F24154E2773	Not applicable	Not applicable	Provincial/territorial	No
AB146	Alta.	2020-06-09	2020-06-12	Closures/openings	Closures/openings — education	Who: Government of Alberta What: Permitted K-12 schools to open for requested diploma exams and summer school Effective until:	https://www.alberta.ca/release.cfm?xID=725710FD62885-974C-ABAF-B2759DE7C039A433	https://www.alberta.ca/alberta-relaunch-strategy.aspx	Easing	Provincial/territorial	No
AB147	Alta.	2020-06-09	2020-06-12	Closures/openings	Closures/openings — recreation	Who: Government of Alberta What: Permitted to open with restrictions: libraries; indoor recreation, fitness and sports, including gyms and arenas; movie theatres and theatres; community halls; team sports; pools for leisure swimming; casinos and bingo halls (but not table games); and instrumental concerts; also lifted the 50% capacity limit for provincial campgrounds Effective until:	https://www.alberta.ca/release.cfm?xID=725710FD62885-974C-ABAF-B2759DE7C039A433	https://www.alberta.ca/alberta-relaunch-strategy.aspx	Easing	Provincial/territorial	No
AB148	Alta.	2020-06-09	2020-06-12	Closures/openings	Closures/openings — non-essential services	Who: Government of Alberta What: Permitted personal services (esthetics, cosmetic skin and body treatments, manicures, pedicures, waxing, facial treatment, artificial tanning) to open with restrictions Effective until:	https://www.alberta.ca/release.cfm?xID=725710FD62885-974C-ABAF-B2759DE7C039A433	https://www.alberta.ca/alberta-relaunch-strategy.aspx	Easing	Provincial/territorial	No
AB149	Alta.	2020-06-09	2020-06-12	Health services	Health services — resumed medical procedures	Who: Government of Alberta What: Resumed additional surgeries; surgery type is unspecified in the relaunch plan Effective until:	https://www.alberta.ca/release.cfm?xID=725710FD62885-974C-ABAF-B2759DE7C039A433	https://www.alberta.ca/alberta-relaunch-strategy.aspx	Easing	Provincial/territorial	No
AB150	Alta.	2020-06-09	2020-06-12	Distancing	Distancing — gatherings	Who: Government of Alberta What: Increased the limit on indoor social gatherings (e.g., wedding and funeral receptions and birthday parties) to 50 people and outdoor events and indoor seated/audience events (e.g., wedding and funeral ceremonies) to 100 people; physical distancing required. Gatherings at places of worship, restaurants, cafés, lounges and bars, casinos and bingo halls have no caps,…	https://www.alberta.ca/release.cfm?xID=725710FD62885-974C-ABAF-B2759DE7C039A433	https://www.alberta.ca/alberta-relaunch-strategy.aspx	Easing	Provincial/territorial	No
AB151	Alta.	2020-06-10	2020-06-10	Closures/openings	Closures/openings — education	Who: Government of Alberta What: Released a comprehensive re-entry plan for the upcoming school year, which allows schools and parents to prepare for learning while putting student and staff safety first. The plan offers guidance on a wide range of operational issues including hygiene and health requirements, student learning, transportation and diploma exams. It also addresses mental health and …	https://www.alberta.ca/release.cfm?xID=72576418BE34F-D428-6986-0F85E17B91BA2A40	Not applicable	Easing	Provincial/territorial	No
AB152	Alta.	2020-06-11	2020-06-12	Closures/openings	Closures/openings — daycares	Who: Government of Alberta What: Increased the maximum cohort group size in child care centres from 10 to 30, including staff and children; health screening, cleaning, disinfecting and safe on-site practices will remain in place Effective until:	https://www.alberta.ca/release.cfm?xID=72587792ACF60-DDE1-C319-A4D0240B196D8F86	Not applicable	Easing	Provincial/territorial	No
AB153	Alta.	2020-06-09	2020-06-09	Health workforce	Health workforce — safety guidelines	Who: College and Association of Respiratory Therapists of Alberta What: Released guidelines on safe resumption of service for respiratory therapists including cleaning practices, hand-washing, personal protective equipment, business practices, staff safety, communication Effective until:	https://www.carta.ca/media/415791/draft.pdf	Not applicable	Not applicable	Provincial/territorial	No
AB154	Alta.	2020-06-17	2020-06-17	Health workforce	Health workforce — safety guidelines	Who: Alberta College of Speech-Language Pathologists and Audiologists What: Updated safe practice guidelines for audiologists and speech-language pathologists to include a requirement for masks Effective until:	https://www.acslpa.ca/wp-content/uploads/2020/05/Advisory-Statement-Providing-Services-During-a-Pandemic-Updated-August-4-Final.pdf	Not applicable	Not applicable	Provincial/territorial	No
AB155	Alta.	2020-06-11	2020-06-12	Health workforce	Health workforce — safety guidelines	Who: Alberta Dental Association and College What: Released guidelines for safe reopening of dental offices Effective until:	https://www.dentalhealthalberta.ca/wp-content/uploads/2020/05/Expectations-and-Pathway-for-Patient-Care-during-the-COVID-19-Pandemic_6.11.2020.pdf	Not applicable	Not applicable	Provincial/territorial	No
AB156	Alta.	2020-06-09	2020-06-12	Closures/openings	Closures/openings — health services	Who: Government of Alberta What: Permitted massage, acupuncture and reflexology to open with restrictions Effective until:	https://www.alberta.ca/release.cfm?xID=725710FD62885-974C-ABAF-B2759DE7C039A433	https://www.alberta.ca/alberta-relaunch-strategy.aspx	Easing	Provincial/territorial	No
AB157	Alta.	2020-05-14	2020-05-14	Public information	Public information — phase and alert level changes	Who: Government of Alberta What: All regions in province, except Calgary and Brooks, entered Phase 1 of "Alberta's Relaunch Strategy." Effective until: 2020-06-11	https://www.alberta.ca/alberta-relaunch-strategy.aspx	Not applicable	Easing	Regional	No
AB158	Alta.	2020-06-01	2020-06-01	Public information	Public information — phase and alert level changes	Who: Government of Alberta What: Calgary and Brooks entered Phase 1 of "Alberta's Relaunch Strategy." Effective until: 2020-06-11	https://www.alberta.ca/alberta-relaunch-strategy.aspx	Not applicable	Easing	Regional	No
AB159	Alta.	2020-06-12	2020-06-12	Public information	Public information — phase and alert level changes	Who: Government of Alberta What: All regions in province entered Phase 2 of "Alberta's Relaunch Strategy." Effective until:	https://www.alberta.ca/alberta-relaunch-strategy.aspx	Not applicable	Easing	Provincial/territorial	No
AB160	Alta.	2020-06-27	2020-06-27	Health workforce	Health workforce — supply management	Who: Government of Alberta What: Extending supports to protect at-risk Albertans, which include $14.2 million a month in additional funding for enhanced staffing and extra cleaning supplies in long-term care, designated supportive living facilities and seniors lodges. The wage top-up of an additional $2 per hour for health care aides at contracting continuing care facilities will also continue. E…	https://www.alberta.ca/release.cfm?xID=727069F8A18B8-A06F-5F85-46B3FDFA5463680B	Not applicable	Not applicable	Provincial/territorial	No
AB161	Alta.	2020-06-30	2020-06-30	Distancing	Distancing — gatherings	Who: Government of Alberta What: Increased the limit on outdoor gatherings up to 200 people or fewer for audience-type community outdoor events. The 100-person limit remains in place for other outdoor events and indoor seated/audience events. The limit for indoor social gatherings, including wedding and funeral receptions and birthday parties, remains at 50 people maximum. Gatherings remain subje…	https://www.alberta.ca/release.cfm?xID=727294D1602B0-EBDA-55B0-05037C7F43AB9E20	Not applicable	Easing	Provincial/territorial	No
AB162	Alta.	2020-07-05	2020-07-13	Public information	Public information — masks	Who: Government of Alberta What: Provided 20 million masks to municipalities without easy access to a restaurant partner location; First Nations and Métis settlements; places of worship; transit services provincewide; seniors organizations and independent living facilities; long-term care and supportive living facilities; women’s shelters, homeless shelters and street outreach programs; addiction…	https://www.alberta.ca/release.cfm?xID=72752E526C331-C843-43E9-9DD0982FB7C6EAAA	https://www.alberta.ca/release.cfm?xID=72813E1B4AC6B-F4C6-4911-9FA1B4D10F79A64E	Not applicable	Provincial/territorial	Yes
AB163	Alta.	2020-07-21	2020-07-21	Closures/openings	Closures/openings — education	Who: Government of Alberta What: Released "Re-entry Toolkit" for K-12 students to return to daily learning, in person, at the beginning of the school year Effective until:	https://www.alberta.ca/release.cfm?xID=7287083F2D4AD-A7B8-5DA0-30A4E2598D9C2A0B	https://open.alberta.ca/publications/2020-21-school-re-entry-plan	Easing	Provincial/territorial	No
AB164	Alta.	2020-07-23	2020-07-23	Health services	Health services — visitors/patients/residents	Who: Government of Alberta What: Updated visitation guidelines in continuing care facilities to allow visits from 2 designated family/support persons who are essential to maintaining resident mental and physical health Effective until:	https://www.alberta.ca/release.cfm?xID=72891EDDF70AB-C663-487D-B7CB8BE8EDBBC87E	https://www.alberta.ca/protecting-residents-at-congregate-care-facilities.aspx	Easing	Municipal	No
AB165	Alta.	2020-07-30	2020-07-30	Case management	Case management — online assessment	Who: Government of Alberta What: Released a new online risk assessment tool to help people identify if they are at high risk of having a severe outcome; tool also provides information on how to mitigate that risk Effective until:	https://www.alberta.ca/release.cfm?xID=72936500D0EFE-C7CB-226E-71045261629A696A	https://www.alberta.ca/lookup/COVID-19-personal-risk-severity-assessment.aspx	Not applicable	Provincial/territorial	No
AB166	Alta.	2020-08-04	2020-08-04	Closures/openings	Closures/openings — education	Who: Government of Alberta What: Updated plan and safety guidance for K-12 students to return to daily learning, in person, at the beginning of the school year Effective until:	https://www.alberta.ca/release.cfm?xID=72968531BFC32-DFCE-5AC8-7E81A7C72D035E11	https://www.alberta.ca/release.cfm?xID=7295843B33620-E876-92BA-FCBA67A776AAE2FB	Easing	Provincial/territorial	No
AB168	Alta.	2020-08-07	2020-08-07	Closures/openings	Closures/openings — education	Who: Government of Alberta What: Providing each of Alberta’s 5 First Nations colleges with $100,000 in 1-time funding for COVID-19 supports, for a total of $500,000. Part of the grant will assist with improved cleaning protocols to meet COVID-19 standards, address technology and Wi-Fi access, and support online programming development and delivery. Effective until:	https://www.alberta.ca/release.cfm?xID=72999DDE27CF5-B536-8ED6-597EF8574C08DE13	Not applicable	Easing	Provincial/territorial	Yes
AB169	Alta.	2020-06-29	2020-06-29	Health services	Health services — resumed medical procedures	Who: Alberta Health What: Resumed emergency pediatrician-provided services in South Health Campus (Calgary Zone); services had been suspended in Calgary Zone since early Mar. Effective until:	https://www.albertahealthservices.ca/news/releases/2020/Page15535.aspx	Not applicable	Easing	Provincial/territorial	No
AB170	Alta.	2020-07-24	2020-07-24	Health workforce	Health workforce — safety guidelines	Who: Alberta College and Association of Chiropractors What: Issued guidelines for chiropractors to meet the municipal requirements for indoor mask use and safety of clients and staff Effective until:	https://pro-bee-beepro-messages.s3.amazonaws.com/443036/423016/822241/5315909.html?modified=1595601370743	Not applicable	Not applicable	Provincial/territorial	No
AB171	Alta.	2020-07-29	2020-07-29	Health workforce	Health workforce — safety guidelines	Who: Alberta Dental Association and College, College of Registered Dental Hygienists of Alberta What: Released best practice guidelines for dental professionals for provision of safe care and reduced risk of infection Effective until:	https://abrda.ca/front-page/common-covid-19-practice-guidelines/	https://abrda.ca/wp-content/uploads/2020/07/Dental-Practice-Guidelines-during-the-COVID-19-Pandemic.pdf	Not applicable	Provincial/territorial	No
AB172	Alta.	2020-06-16	2020-06-15	State of emergency	State of emergency	Who: Government of Alberta, Premier, Chief Medical Officer of Health What: Public health state of emergency expired, not renewed Effective until:	Not applicable	https://calgaryherald.com/news/local-news/live-at-330-p-m-province-provides-an-update-on-covid-19-response-2	Not applicable	Provincial/territorial	No
AB173	Alta.	2020-08-12	2020-08-12	Case management	Case management — test criteria	Who: Government of Alberta What: Recommended asymptomatic testing for all teachers and school staff prior to the start of the school year; other asymptomatic people asked to wait until 2020-09-01 to get tested, to ensure availability for teachers and staff Effective until: 2020-09-01	https://www.alberta.ca/release.cfm?xID=73032F18510E3-F782-38D3-6E3BED26FEDD80EB	https://www.alberta.ca/release.cfm?xID=73030EFCEC1EA-95FA-06E2-415ECD1F2218C471	Not applicable	Provincial/territorial	No
AB174	Alta.	2020-08-18	2020-09-01	Case management	Case management — assessment centres	Who: Government of Alberta What: Opened 234 pharmacy testing centres (all Loblaw company owned locations) Effective until:	https://www.alberta.ca/release.cfm?xID=7305022E36BE4-F8C5-76C0-958B802CBF495E8E	https://www.alberta.ca/release.cfm?xID=7305326C441FC-D5E7-C81C-68D60A38CF76A3FB	Not applicable	Provincial/territorial	No
AB177	Alta.	2020-09-03	2020-09-17	Health services	Health services — visitors/patients/residents	Who: Government of Alberta What: Updated visitation guidelines in continuing care facilities to use a risk-based approach for when residents move in or return after an outing: low-risk individuals have twice daily symptom checks; medium-risk individuals wear masks whenever outside of their residence room for 14 days; and high-risk individuals quarantine for 14 days Effective until:	https://www.alberta.ca/release.cfm?xID=731555D03AD68-CE6D-9406-9340326781B159A2	https://www.alberta.ca/protecting-residents-at-congregate-care-facilities.aspx	Not applicable	Provincial/territorial	No
AB178	Alta.	2020-09-09	2020-09-09	Case management	Case management — education	Who: Government of Alberta What: Launched an online map, which lists all schools with an outbreak (2 or more confirmed cases within 14 days); map also shows schools that are open with near-normal operations (Scenario 1), and schools that shift into Scenario 2 (additional health measures, potential blended learning) or 3 (online learning) Effective until:	https://www.alberta.ca/release.cfm?xID=731899437BFE1-09E7-68E9-F2098DBC4B2F7147	https://www.alberta.ca/release.cfm?xID=731879155D14B-E9CC-9403-6269BFEF466B57B4	Not applicable	Provincial/territorial	No
AB179	Alta.	2020-09-10	2020-09-10	Case management	Case management — other	Who: Government of Alberta What: Allowed Albertans who have been COVID-19 tested through Alberta Health Services to get their results via SMS text or automated phone call Effective until:	https://www.alberta.ca/release.cfm?xID=73204C6E81E77-E341-0966-7C1C2586AA03C0B7	https://www.albertahealthservices.ca/news/releases/2020/Page15632.aspx	Not applicable	Provincial/territorial	No
AB180	Alta.	2020-09-10	2020-09-10	Closures/openings	Closures/openings — recreation	Who: Government of Alberta, Chief Medical Officer of Health What: Permitted indoor hot tubs, dry saunas and steam saunas to open with cleaning and distancing restrictions Effective until:	https://www.alberta.ca/release.cfm?xID=73203C5903015-971C-3208-AD6973D3D2071F51	Not applicable	Easing	Provincial/territorial	No
AB181	Alta.	2020-09-11	2020-09-11	Closures/openings	Closures/openings — recreation	Who: Government of Alberta, Chief Medical Officer of Health What: Updated guidelines to permit limited band practices, singing and wind instrument concerts with rigorous and proper precautions Effective until:	https://www.alberta.ca/release.cfm?xID=73213F82F645E-F190-0856-E75D6CCD43FB449A	https://open.alberta.ca/publications/covid-19-information-guidance-for-live-instrumental-music#summary	Easing	Provincial/territorial	No
AB182	Alta.	2020-09-17	2020-09-17	Case management	Case management — test criteria	Who: Government of Alberta What: Narrowed testing criteria to stop recommending testing to voluntary asymptomatic people; testing prioritized for symptomatic people, those in close contact with confirmed cases and targeted priority groups most likely to transmit COVID-19 to vulnerable populations Effective until:	https://www.alberta.ca/release.cfm?xID=732462CDF5574-B6FF-8AFE-33C2A4A1D2A10D3E	https://www.alberta.ca/release.cfm?xID=732472D400E33-EFB9-3256-E49D1D21C783F6FB	Not applicable	Provincial/territorial	No
AB183	Alta.	2020-08-20	2020-08-20	Closures/openings	Closures/openings — education	Who: Government of Alberta What: Published resource toolkit with guidance for schools on re-entry Scenario 1 (in-person learning), COVID-19 outbreaks in school, school re-entry guidance and a fact sheet; face masks required when distancing cannot be maintained and students are outside of their cohort; physical distancing prioritized, encouraged cohort guidelines if physical distancing not possibl…	https://www.alberta.ca/k-to-12-school-re-entry-2020-21-school-year.aspx	Not applicable	Easing	Provincial/territorial	No
AB184	Alta.	2020-08-04	2020-08-04	Closures/openings	Closures/openings — education	Who: Government of Alberta What: Mandated mask-wearing in schools for grades 4 to 12 students (with exceptions) in shared areas such as hallways and buses; masks not mandated when physical distancing is maintained Effective until:	https://www.alberta.ca/release.cfm?xID=7295843B33620-E876-92BA-FCBA67A776AAE2FB	https://www.alberta.ca/release.cfm?xID=72968531BFC32-DFCE-5AC8-7E81A7C72D035E11	Easing	Provincial/territorial	No
AB185	Alta.	2020-08-20	2020-08-20	Case management	Case management — education	Who: Government of Alberta What: Published resource toolkit: guide for COVID-19 outbreaks in school, school re-entry guidance and a fact sheet. Published symptoms for daily screening (fever, cough, shortness of breath/difficulty breathing, sore throat, chills, painful swallowing, runny nose/nasal congestion, feeling unwell/fatigued, nausea/vomiting/diarrhea, unexplained loss of appetite, loss of …	https://www.alberta.ca/k-to-12-school-re-entry-2020-21-school-year.aspx	Not applicable	Not applicable	Provincial/territorial	No
AB186	Alta.	2020-06-30	2020-06-30	Case management	Case management — assessment centres	Who: Government of Alberta What: Announced that 20 community pharmacies have begun to offer testing to Albertans without symptoms and no known exposure to COVID-19, making it easier to access testing Effective until:	https://www.alberta.ca/release.cfm?xID=727294D1602B0-EBDA-55B0-05037C7F43AB9E20	https://web.archive.org/web/20200707022505/https://www.alberta.ca/release.cfm?xID=726924529AFC6-0DA2-0C76-C2577A26C8A02464	Not applicable	Provincial/territorial	No
AB187	Alta.	2020-09-01	2020-09-01	Health workforce	Health workforce — safety guidelines	Who: Alberta College of Occupational Therapists What: Updated previously published guidelines to add mask and personal protective equipment requirements for occupational therapists working in schools, early childhood services and preschool programs Effective until:	https://acot.ca/wp-content/uploads/2020/07/COVID-19-Practice-Guidance-Updated-10-July-2020.pdf	Not applicable	Not applicable	Provincial/territorial	No
AB188	Alta.	2020-08-20	2020-08-20	Case management	Case management — outbreak definitions	Who: Government of Alberta What: Defined an outbreak in a school as 2 or more confirmed cases (staff and/or student) within a 14-day period (1 incubation period) or 2 or more confirmed cases (staff and/or child) that are epidemiologically linked Effective until:	https://open.alberta.ca/dataset/f3b954c8-7ec4-42ea-a6f5-0a10d08cbbac/resource/49512d1b-a192-46ac-ba05-12fffadebef4/download/covid-19-resource-guide-for-covid-19-in-school.pdf	https://www.alberta.ca/k-to-12-school-re-entry-2020-21-school-year.aspx	Not applicable	Provincial/territorial	No
AB191	Alta.	2020-10-08	2020-10-08	Distancing	Distancing — gatherings	Who: Government of Alberta What: Recommended people living in the Edmonton zone to limit social and family gatherings to no more than 15 people and limit the number of cohorts per person to no more than 3 (a core/household cohort; a school cohort; and 1 additional sport, social or other cohort); young children who attend child care could be part of 4 cohorts, given that child care cohorts have no…	https://www.alberta.ca/release.cfm?xID=7343566FF5693-B65D-51B6-44B155A2B24299DF	https://www.alberta.ca/release.cfm?xID=7448802DC4F9E-9900-C262-DADC874D361B89C5	Tightening	Regional	No
AB192	Alta.	2020-10-08	2020-10-08	Public information	Public information — masks	Who: Government of Alberta What: Implemented voluntary public health measures to help prevent the spread of COVID-19 in Edmonton zone; recommended wearing non-medical masks in all indoor work settings, except when alone in workspaces, such as offices or cubicles, and where separated from others or an appropriate barrier is in place Effective until:	https://www.alberta.ca/release.cfm?xID=7343566FF5693-B65D-51B6-44B155A2B24299DF	Not applicable	Not applicable	Regional	No
AB193	Alta.	2020-10-13	2020-10-14	Case management	Case management — assessment centres	Who: Government of Alberta What: Implemented appointment-only approach for Alberta Health Services assessment centres; drop-in options in Calgary and Edmonton no longer available Effective until:	https://www.alberta.ca/release.cfm?xID=7445967F3D1A6-C9CB-DB43-2DA501A186AB1918	Not applicable	Not applicable	Provincial/territorial	No
AB194	Alta.	2020-10-20	2020-10-20	Case management	Case management — test criteria	Who: Government of Alberta What: Narrowed testing criteria to exclude asymptomatic people with no known exposure; existing appointments for asymptomatic people honoured until 2020-11-04 Effective until:	https://www.alberta.ca/release.cfm?xID=74513D0250C8C-C6E2-13BA-1827FB54CB6F0918	https://www.alberta.ca/release.cfm?xID=74514D0B4D2E5-09C0-FB8C-53013D05C6CFD720	Not applicable	Provincial/territorial	No
AB195	Alta.	2020-10-22	2020-11-02	Travel	Travel — self-isolation	Who: Government of Alberta, Government of Canada What: Launched a new pilot program in which international participating travellers returning to Canada through the Coutts land border crossing or the Calgary International Airport, receive a COVID-19 test upon entry into Canada and go into quarantine; once that test is negative, individuals are allowed to leave their place of quarantine so long as …	https://www.alberta.ca/release.cfm?xID=745292BA041FB-0EF1-C209-733CF878164FB904	Not applicable	Tightening	Provincial/territorial	No
AB196	Alta.	2020-10-26	2020-10-26	Distancing	Distancing — gatherings	Who: Government of Alberta What: Prohibited social gatherings of more than 15 people in the cities of Edmonton and Calgary; limit applies to gatherings such as dinner parties, wedding and funeral receptions, banquets and other gatherings but not structured events such as dining in restaurants, theatres, worship services or wedding and funeral ceremonies Effective until:	https://www.alberta.ca/release.cfm?xID=7455905E9E0A2-E094-5964-5274A551F89BF879	Not applicable	Tightening	Municipal	No
AB197	Alta.	2020-10-29	2020-11-02	Case management	Case management — education	Who: Government of Alberta What: Removed runny nose and sore throat from the list of core symptoms requiring mandatory isolation for those under the age of 18; this change is only for those with no known exposure Effective until:	https://www.alberta.ca/release.cfm?xID=74585A0EAF7E7-BEA9-706F-83C6A1585FAF40DF	https://open.alberta.ca/dataset/56c020ed-1782-4c6c-bfdd-5af36754471f/resource/6607784e-b42e-46c2-ba76-031c3b0217c5/download/covid-19-relaunch-daily-checklist.pdf	Not applicable	Provincial/territorial	No
AB198	Alta.	2020-11-06	2020-11-06	Distancing	Distancing — gatherings	Who: Government of Alberta What: Prohibited residents of Edmonton and Calgary regions from holding social gatherings within their homes and instead instructed them to socialize in structured settings where it is easier to limit risk of exposure; expanded the mandatory 15-person limit on social gatherings to all communities on the watch list; recommended limiting cohorts to maximum 3 Effective unt…	https://www.alberta.ca/release.cfm?xID=75665407D19AA-A92F-B338-70691B995C33B0CB	Not applicable	Tightening	Regional	No
AB199	Alta.	2020-11-06	2020-11-06	Case management	Case management — contact tracing	Who: Government of Alberta What: Launched targeted contact tracing approach in which Alberta Health Services only directly notifies close contacts of confirmed COVID-19 cases in 3 priority groups: health care workers, minors (parents will still be notified if their child has been exposed in a school setting) and individuals who live or work within congregate or communal facilities; Albertans outs…	https://www.alberta.ca/release.cfm?xID=75665407D19AA-A92F-B338-70691B995C33B0CB	Not applicable	Not applicable	Provincial/territorial	No
AB200	Alta.	2020-11-12	2020-11-13	Closures/openings	Closures/openings — non-essential services	Who: Government of Alberta What: Mandated that all restaurants, bars, lounges and pubs in regions under enhanced status stop liquor sales by 10 p.m. and close by 11 p.m. Effective until: 2020-11-27	https://www.alberta.ca/release.cfm?xID=7568972979AB6-C710-8665-95A628DF4EBB5F51	https://www.alberta.ca/release.cfm?xID=756927430390D-E7C5-440A-32D359C85E48294A	Tightening	Provincial/territorial	No
AB201	Alta.	2020-11-12	2020-11-13	Closures/openings	Closures/openings — recreation	Who: Government of Alberta What: Prohibited indoor group fitness classes, team sport activities and group performance activities in Edmonton and surrounding areas, Calgary and surrounding areas, Grande Prairie, Fort McMurray, Red Deer and Lethbridge Effective until: 2020-11-27	https://www.alberta.ca/release.cfm?xID=756927430390D-E7C5-440A-32D359C85E48294A	Not applicable	Tightening	Regional	No
AB202	Alta.	2020-11-12	2020-11-13	Distancing	Distancing — gatherings	Who: Government of Alberta What: Implemented new gathering restrictions and recommendations for all regions under "enhanced" status, including maximum attendance of 50 at wedding or funeral ceremonies; recommended all faith-based activities limit attendance to one-third capacity per service; residents encouraged not to hold social gatherings within their homes or plan social gatherings outside th…	https://www.alberta.ca/release.cfm?xID=7568972979AB6-C710-8665-95A628DF4EBB5F51	https://www.alberta.ca/release.cfm?xID=756927430390D-E7C5-440A-32D359C85E48294A	Tightening	Provincial/territorial	No
AB203	Alta.	2020-11-12	2020-11-12	Case management	Case management — contact tracing	Who: Chief Medical Officer of Health What: Launched a new online portal that allows for automated texting of close contacts: Albertans who receive a positive COVID-19 result may enter information and phone numbers of known close contacts on the AHS website and submit this information; once reviewed by the contact tracing team, including with the case, the tool sends texts informing close contacts…	https://www.alberta.ca/release.cfm?xID=75691738AF34E-C22A-01F7-B788FF5E6F49039F	Not applicable	Not applicable	Provincial/territorial	No
AB205	Alta.	2020-08-04	2020-08-04	Closures/openings	Closures/openings — education	Who: Government of Alberta What: Announced that 1.6 million reusable masks will be distributed to students and teachers (2 each) before the start of school Effective until:	https://www.alberta.ca/release.cfm?xID=72968531BFC32-DFCE-5AC8-7E81A7C72D035E11	Not applicable	Easing	Provincial/territorial	No
AB206	Alta.	2020-06-10	No data	Public information	Public information — pandemic response plans	Who: Government of Alberta What: Launched "COVID-19 relaunch status map" showing the level of risk in 142 regions and information about local health measures; regions are designated as 1 of 3 phases (open, watch, enhanced) Effective until:	https://www.alberta.ca/maps/covid-19-status-map.htm	https://web.archive.org/web/20200610012216/https://www.alberta.ca/maps/covid-19-status-map.htm	Not applicable	Provincial/territorial	No
AB207	Alta.	2020-11-15	2020-11-15	Public information	Public information — phase and alert level changes	Who: Government of Alberta What: 89 regions (including Calgary and Edmonton) were in "enhanced" relaunch status Effective until:	https://web.archive.org/web/20201115143620/https://www.alberta.ca/maps/covid-19-status-map.htm	Not applicable	Tightening	Provincial/territorial	No
AB208	Alta.	2020-11-06	2020-11-06	Public information	Public information — masks	Who: Government of Alberta What: Strongly recommended wearing masks in the workplace for any community on the watch list, regardless of location unless employees can distance safely Effective until:	https://www.alberta.ca/release.cfm?xID=75665407D19AA-A92F-B338-70691B995C33B0CB	Not applicable	Not applicable	Regional	No
AB209	Alta.	2020-11-12	2020-11-12	Health workforce	Health workforce — safety guidelines	Who: Alberta Health Services What: Released COVID-19 return-to-work guide for health care workers after having experienced symptoms, been tested for COVID-19 or been self-isolating Effective until:	https://www.albertahealthservices.ca/assets/info/ppih/if-ppih-covid-19-return-to-work-guide-ahs-healthcare-worker.pdf	Not applicable	Not applicable	Provincial/territorial	No
AB210	Alta.	2020-08-01	2020-08-01	Health workforce	Health workforce — safety guidelines	Who: College of Alberta Dental Assistants What: Released dental practice guidelines to conduct safe care delivery and reduce infection rates Effective until:	https://abrda.ca/wp-content/uploads/2020/07/Dental-Practice-Guidelines-during-the-COVID-19-Pandemic.pdf	Not applicable	Not applicable	Provincial/territorial	No
AB211	Alta.	2020-08-31	2020-09-01	Closures/openings	Closures/openings — education	Who: Chief Medical Officer of Health What: Announced that public schools would open for the first day of classes across the province. Dates vary across school boards. Effective until:	https://www.alberta.ca/release.cfm?xID=73130C296BA74-CE59-3177-C399E1BBBA2839B7	https://www.alberta.ca/release.cfm?xID=73125B8FC9886-F278-3E78-0D14834E272E4431	Easing	Provincial/territorial	No
AB212	Alta.	2020-11-18	2020-11-18	Health services	Health services — delayed medical procedures	Who: Chief Medical Officer of Health What: Reduced scheduled/elective surgeries and procedures to increase COVID-19 patient intake capacity Effective until:	https://www.alberta.ca/release.cfm?xID=75720A8349947-EE69-7324-0F0C2DB13515183D	Not applicable	Tightening	Provincial/territorial	No
AB213	Alta.	2020-11-24	2020-11-24	State of emergency	State of emergency	Who: Government of Alberta What: Declared a public health state of emergency Effective until:	https://www.alberta.ca/release.cfm?xID=75761DF0A1D11-C8DA-D2A7-1B1E30D593FE280C	https://www.qp.alberta.ca/documents/Orders/Orders_in_Council/2020/2020_354.html	Not applicable	Provincial/territorial	No
AB214	Alta.	2020-11-24	2020-11-27	Closures/openings	Closures/openings — non-essential services	Who: Government of Alberta What: The regions of Calgary, Edmonton and other specified regions of Alberta (for full list, refer to secondary source column) were moved to enhanced lockdown; limited restaurants, bars, pubs and lounges to no more than 6 people per table with distancing between tables, and stop liquor sales at 10 p.m.; all food and drink establishments must close at 11 p.m. with the e…	https://web.archive.org/web/20201125051018/https://www.alberta.ca/enhanced-public-health-measures.aspx	https://web.archive.org/web/20201125011147/https://www.alberta.ca/maps/covid-19-status-map.htm#list-of-active-cases-by-region	Tightening	Regional	No
AB215	Alta.	2020-11-24	2020-11-27	Closures/openings	Closures/openings — recreation	Who: Government of Alberta What: The regions of Calgary, Edmonton and other specified regions of Alberta (for full list, refer to secondary source column) were moved to enhanced lockdown; prohibited all indoor and outdoor children's play areas and all levels of sport (e.g., professional, junior, amateur) including community centres with outlined exemptions; restricted indoor fitness and recreatio…	https://web.archive.org/web/20201125051018/https://www.alberta.ca/enhanced-public-health-measures.aspx	https://web.archive.org/web/20201125011147/https://www.alberta.ca/maps/covid-19-status-map.htm#list-of-active-cases-by-region	Tightening	Regional	No
AB216	Alta.	2020-11-24	2020-11-30	Closures/openings	Closures/openings — education	Who: Government of Alberta What: Mandated home learning for K–6 between 2021-01-04 and 2021-01-11 and for grades 7 to 12 between 2020-11-20 and 2021-01-11 for the entire province of Alberta; students who require in-person support that cannot be met through at-home learning are exempt; prohibited all levels of sport at collegiate and university level Effective until: 2021-01-11	https://web.archive.org/web/20201125051018/https://www.alberta.ca/enhanced-public-health-measures.aspx	Not applicable	Tightening	Provincial/territorial	No
AB217	Alta.	2020-11-24	2020-11-24	Distancing	Distancing — gatherings	Who: Government of Alberta What: The regions of Edmonton, Calgary and specified enhanced regions of Alberta (for full list, refer to secondary source column) prohibited all indoor gatherings in public and private areas except with members of same household, co-parenting arrangements and service visits (e.g., caregivers, health care, childcare and home maintenance); outdoor gatherings are limited …	https://web.archive.org/web/20201125051018/https://www.alberta.ca/enhanced-public-health-measures.aspx	https://web.archive.org/web/20201125011147/https://www.alberta.ca/maps/covid-19-status-map.htm#list-of-active-cases-by-region	Tightening	Provincial/territorial	No
AB218	Alta.	2020-11-24	2020-11-24	Distancing	Distancing — work from home	Who: Government of Alberta What: Recommended working from home, where possible for the province of Alberta Effective until:	https://web.archive.org/web/20201125051018/https://www.alberta.ca/enhanced-public-health-measures.aspx	Not applicable	Tightening	Provincial/territorial	No
AB219	Alta.	2020-11-24	2020-11-24	Public information	Public information — masks	Who: Government of Alberta What: The regions of Calgary, Edmonton and surrounding areas mandated masks in all indoor workplaces and schools Effective until:	https://web.archive.org/web/20201125051018/https://www.alberta.ca/enhanced-public-health-measures.aspx	Not applicable	Tightening	Regional	No
AB220	Alta.	2020-11-23	2020-11-23	Case management	Case management — contact tracing	Who: Chief Medical Officer What: Announced that in order to accommodate the backlog, contact tracers will only make calls to recently diagnosed patients and those in high-priority settings; those who are no longer infectious (i.e., Albertans who received a positive COVID-19 test result 10+ days ago) will receive text messages instead of phone calls to provide guidance and notify them of their iso…	https://www.alberta.ca/release.cfm?xID=75752A6BE6357-E816-FA90-2ADA7E5CCCC16500	https://www.alberta.ca/release.cfm?xID=75756AA7C441F-CC37-D79B-7EECC7532C3D114F	Not applicable	Provincial/territorial	No
AB221	Alta.	2020-11-27	2020-11-27	Distancing	Distancing — other	Who: Government of Alberta What: Expanded temporary authority of Alberta and community peace officers to enforce public health orders, which will increase the number of officers able to levy fines by about 700; not following mandatory restrictions could result in fines of $1,000 per ticketed offence and up to $100,000 through the courts Effective until:	https://www.alberta.ca/release.cfm?xID=7579378EB135E-E6C1-8702-086FA782A1D024EA#toc-14	https://open.alberta.ca/dataset/2989fb37-80c8-4fcd-acb1-aa07121c9db7/resource/3eede813-b609-4a48-a08b-738eeb685c6f/download/health-cmoh-record-of-decision-cmoh-order-39-2020.pdf	Not applicable	Provincial/territorial	No
AB222	Alta.	2020-11-26	2020-12-07	Case management	Case management — assessment centres	Who: Alberta Health Services What: Launched a new rapid testing pilot program, which involves more than 100,000 tests from 2 point-of-care rapid testing systems; will be rolled out at various testing clinics across the province including Calgary and Edmonton clinics targeting the homeless population Effective until:	https://www.alberta.ca/release.cfm?xID=75780428CDE59-90BE-E571-59F10D1B117FF9DB	https://www.alberta.ca/release.cfm?xID=759326E2507FF-A343-D395-AD459AF4DC3867D9	Not applicable	Provincial/territorial	No
AB225	Alta.	2020-11-25	2020-11-25	Health services	Health services — visitors/patients/residents	Who: Chief Medical Officer of Health What: Limited visitor access to Alberta Health Services acute sites that are experiencing outbreaks and communities under enhanced status; hospital patients and ambulatory care visitors are limited to 1 person; maternity, pediatrics/neonatal intensive care unit and end of life visitors are limited to 2 people with permissions Effective until:	https://www.alberta.ca/release.cfm?xID=75774133C8AA3-FA46-F122-250CB3F09D3CE5B7	https://www.alberta.ca/release.cfm?xID=7577211E84982-9863-AD5B-5BD3F57136EE6555	Tightening	Regional	No
AB226	Alta.	2020-12-02	2020-12-02	Vaccine	Vaccine — implementation plans and frameworks	Who: Government of Alberta What: Released COVID-19 vaccine distribution implementation plan with 3 phases Effective until:	https://www.alberta.ca/release.cfm?xID=758197B34E45E-950B-4D01-C2EF320F08ED2A03	Not applicable	Not applicable	Provincial/territorial	No
AB227	Alta.	2020-12-02	2020-12-02	Vaccine	Vaccine — population to be vaccinated	Who: Government of Alberta What: Announced the 1st phase of vaccination will target long-term care, designated supported living residents and staff, on-reserve First Nations individuals over 65 years of age, seniors age 75 or older and health care workers most needed to ensure workforce capacity Effective until:	https://www.alberta.ca/release.cfm?xID=758197B34E45E-950B-4D01-C2EF320F08ED2A03	https://www.alberta.ca/covid19-vaccine.aspx	Not applicable	Provincial/territorial	Yes
AB228	Alta.	2020-12-01	2020-12-01	Distancing	Distancing — gatherings	Who: Chief Medical Officer of Health What: Encouraged Albertans to prepare for a socially distanced holiday season, limiting family gatherings and holiday parties Effective until:	https://www.alberta.ca/release.cfm?xID=7581345301350-DFC5-AF95-2DB8B52BE4F3EAD8	Not applicable	Not applicable	Provincial/territorial	No
AB229	Alta.	2020-12-08	2020-12-08	Health services	Health services — delayed medical procedures	Who: Chief Medical Officer of Health What: Hospitals in the Edmonton zone postponed 60% of non-urgent surgeries that require hospital stay; reduced clinical support services (e.g., diagnostic imaging) by 40% and reduced ambulatory visits and procedures Effective until:	https://www.alberta.ca/release.cfm?xID=75862B07EB332-9369-D3D1-1DB6EF0A4C4ADB37	https://www.alberta.ca/release.cfm?xID=75867E281A762-B3AB-BD1A-2A76AC789BB2D129	Tightening	Regional	No
AB230	Alta.	2020-12-08	2020-12-08	Public information	Public information — phase and alert level changes	Who: Government of Alberta What: The entire province of Alberta moved to lockdown–enhanced Effective until: 2021-01-21	https://www.alberta.ca/release.cfm?xID=75859ADEA5D5E-045D-2386-0CB140C175A800DD	https://www.alberta.ca/release.cfm?xID=76017B67ED950-D40C-FFF7-68D47A9194167F73	Tightening	Provincial/territorial	No
AB231	Alta.	2020-12-08	2020-12-13	Closures/openings	Closures/openings — non-essential services	Who: Government of Alberta What: The province moved to lockdown–enhanced: prohibited indoor and outdoor service at restaurants, bars, lounges, cafes and other food and drink establishments; restricted retail services to 15% capacity or 5 customers; closed all personal and wellness services Effective until: 2021-01-21	https://www.alberta.ca/release.cfm?xID=75859ADEA5D5E-045D-2386-0CB140C175A800DD	https://www.alberta.ca/release.cfm?xID=76017B67ED950-D40C-FFF7-68D47A9194167F73	Tightening	Provincial/territorial	No
AB232	Alta.	2020-12-08	2020-12-13	Closures/openings	Closures/openings — recreation	Who: Government of Alberta What: The province moved to lockdown–enhanced: prohibited indoor and outdoor sports and closed recreational centres including gyms and fitness studios; outdoor group physical activity limited to 10 people or fewer, highly recommended being within single households; limited performance activities such as dancing, theatre and musical instruments to a maximum of 2 people i…	https://www.alberta.ca/release.cfm?xID=75859ADEA5D5E-045D-2386-0CB140C175A800DD	https://open.alberta.ca/dataset/4cccb47f-c26a-40bf-b95e-caaf04892164/resource/3a7a124f-1d12-485b-b7b1-09bddf61f29e/download/health-cmoh-record-of-decision-cmoh-order-42-2020.pdf	Tightening	Provincial/territorial	No
AB234	Alta.	2020-12-08	2020-12-13	Closures/openings	Closures/openings — health services	Who: Government of Alberta What: The province moved to lockdown–enhanced: restricted regulated health professions (e.g., physicians, dentists, physiotherapists) and to one-on-one appointments only; closed non-regulated health services (e.g., massage therapy) Effective until: 2021-01-21	https://www.alberta.ca/release.cfm?xID=75859ADEA5D5E-045D-2386-0CB140C175A800DD	https://www.physiotherapyalberta.ca/files/update_december_9_2020.pdf	Tightening	Provincial/territorial	No
AB235	Alta.	2020-12-08	2020-12-08	Distancing	Distancing — gatherings	Who: Government of Alberta What: The province moved to lockdown–enhanced: prohibited indoor and outdoor social gatherings in public and private areas, except with members of same household, co-parenting arrangements and service visits (e.g., caregivers, health care, childcare and home maintenance); individuals living alone may have up to 2 external close contacts exclusively; limited structured g…	https://www.alberta.ca/release.cfm?xID=75859ADEA5D5E-045D-2386-0CB140C175A800DD	https://open.alberta.ca/dataset/4cccb47f-c26a-40bf-b95e-caaf04892164/resource/3a7a124f-1d12-485b-b7b1-09bddf61f29e/download/health-cmoh-record-of-decision-cmoh-order-42-2020.pdf	Tightening	Provincial/territorial	No
AB236	Alta.	2020-12-08	2020-12-13	Distancing	Distancing — work from home	Who: Government of Alberta What: Mandated work-from-home order, unless employer requires physical operational effectiveness Effective until: 2021-01-21	https://www.alberta.ca/release.cfm?xID=75859ADEA5D5E-045D-2386-0CB140C175A800DD	https://open.alberta.ca/dataset/4cccb47f-c26a-40bf-b95e-caaf04892164/resource/3a7a124f-1d12-485b-b7b1-09bddf61f29e/download/health-cmoh-record-of-decision-cmoh-order-42-2020.pdf	Tightening	Provincial/territorial	No
AB237	Alta.	2020-12-08	2020-12-08	Public information	Public information — masks	Who: Government of Alberta What: Mandated masks in all indoor public places except for safely distanced office cubicle spaces, farm operations and private residential rental accommodations Effective until: 2021-01-21	https://www.alberta.ca/release.cfm?xID=75859ADEA5D5E-045D-2386-0CB140C175A800DD	https://open.alberta.ca/dataset/4cccb47f-c26a-40bf-b95e-caaf04892164/resource/3a7a124f-1d12-485b-b7b1-09bddf61f29e/download/health-cmoh-record-of-decision-cmoh-order-42-2020.pdf	Tightening	Provincial/territorial	No
AB239	Alta.	2020-12-15	2020-12-15	Vaccine	Vaccine — phase changes and milestones	Who: Government of Alberta What: Administered 1st COVID-19 vaccinations to a respiratory therapist and intensive care unit nurse in Calgary Effective until:	https://www.alberta.ca/release.cfm?xID=759141713475A-D564-5B29-768BE62C2253473C	Not applicable	Not applicable	Provincial/territorial	No
AB241	Alta.	2020-12-14	2020-12-15	Case management	Case management — other	Who: Government of Alberta What: Launched COVID Care Teams in 11 communities in the Edmonton and Calgary regions, providing programs and supports (e.g., self-isolation hotels and culturally appropriate food free of charge for individuals in these areas who test positive for COVID-19) Effective until:	https://www.alberta.ca/release.cfm?xID=7591213FD4097-ACE5-AED2-40355B77AA35E600	Not applicable	Not applicable	Municipal	No
AB244	Alta.	2020-12-15	2020-12-14	Vaccine	Vaccine — purchasing and allocation	Who: Government of Alberta What: Received 1st shipment of 3,900 doses of Pfizer vaccine Effective until:	https://www.alberta.ca/release.cfm?xID=759141713475A-D564-5B29-768BE62C2253473C	Not applicable	Not applicable	Provincial/territorial	No
AB246	Alta.	2020-12-21	2020-12-21	Travel	Travel — self-isolation	Who: Government of Alberta What: Strongly encouraged all travellers returning to Alberta from the United Kingdom in the last 14 days to get tested, including those participating in the Alberta Border pilot program, regardless of whether they've had a negative test; traveller will be contacted by Alberta Health Services to book a test; all travellers must immediately quarantine Effective until:	https://www.alberta.ca/release.cfm?xID=75953438F3B7F-F248-677F-71437A11549E331E	Not applicable	Tightening	Provincial/territorial	No
AB248	Alta.	2020-12-22	2020-12-23	Distancing	Distancing — gatherings	Who: Chief Medical Officer of Health What: Allowed an individual living alone to join a household for 1 gathering during 2020-12-23 to 2020-12-28; the household must be limited to 2 adults and must remain socially distant Effective until: 2020-12-28	https://www.alberta.ca/release.cfm?xID=759607D862A02-05CE-C380-31E963AEA9D2F1CC	Not applicable	Easing/tightening	Provincial/territorial	No
AB249	Alta.	2020-12-28	2020-12-28	Travel	Travel — self-isolation	Who: Government of Alberta What: Strongly encouraged all travellers returning to Alberta from South Africa since 2020-12-07 to get tested, including those participating in the Alberta Border pilot program, regardless of whether they've had a negative test; traveller will be contacted by Alberta Health Services to book a test; all travellers must immediately quarantine Effective until:	https://www.alberta.ca/release.cfm?xID=75985B6DB3C01-92C1-5052-DE69FCFA205887CB	Not applicable	Tightening	Provincial/territorial	No
AB250	Alta.	2020-12-29	2020-12-29	Vaccine	Vaccine — purchasing and allocation	Who: Government of Alberta What: Received 1st shipment of 16,900 doses of Moderna vaccine Effective until:	https://www.alberta.ca/release.cfm?xID=75989E701321B-DE97-58FA-2E89E0DC967A31A4	Not applicable	Not applicable	Provincial/territorial	No
AB257	Alta.	No data	2020-12-21	Contextual information	Contextual information — holiday	Who: Government of Alberta What: Winter breaks in Alta. regions follow the same schedule Effective until: 2021-01-01	https://cbe.ab.ca/registration/calendars/Documents/2020-2021-Traditional-Calendar.pdf	https://www.epsb.ca/media/epsb/calendars/Division-Calendar-2020-21.pdf	Not applicable	Provincial/territorial	No
AB258	Alta.	2020-10-29	2020-10-29	Health workforce	Health workforce — change in practice	Who: Government of Alberta What: Issued order allowing pharmacists, dental hygienists and assistants, and dieticians to perform nasopharyngeal swabs to test for COVID-19 Effective until:	https://open.alberta.ca/dataset/42d0bd7b-f430-460a-b893-61270fbe2362/resource/9a698511-75b0-44e3-885c-908ba42718ed/download/health-ministerial-order-645-2020-health.pdf	Not applicable	Not applicable	Provincial/territorial	No
AB259	Alta.	2021-01-11	No data	Health workforce	Health workforce — change in practice	Who: Alberta Health Services What: Released COVID-19 immunization information package for health professionals, which includes information on vaccine handling, storage and administration Effective until:	https://www.albertahealthservices.ca/topics/Page17314.aspx	Not applicable	Not applicable	Provincial/territorial	No
AB260	Alta.	2021-01-06	2021-01-06	Health workforce	Health workforce — change in practice	Who: Alberta Health Services What: Released guide on resources for primary care physicians to support COVID-19 care in communities Effective until:	https://www.albertahealthservices.ca/assets/info/ppih/if-ppih-covid-19-primary-care-support-in-communities.pdf	Not applicable	Not applicable	Provincial/territorial	No
AB261	Alta.	No data	No data	Vaccine	Vaccine — implementation plans and frameworks	Who: Government of Alberta What: Alberta COVID-19 Dashboard includes vaccination progress to date Effective until:	https://experience.arcgis.com/experience/d76b608cd17f432093664f322c4c2f8b	Not applicable	Not applicable	Provincial/territorial	No
AB262	Alta.	2021-01-14	2021-01-18	Closures/openings	Closures/openings — non-essential services	Who: Government of Alberta What: Permitted personal, wellness and professional services to open by appointment only Effective until:	https://www.alberta.ca/release.cfm?xID=760621DF4828A-E946-066A-AABBBF4B906ACEE9	https://www.alberta.ca/enhanced-public-health-measures.aspx	Easing	Provincial/territorial	No
AB264	Alta.	2021-01-14	2021-01-14	Case management	Case management — education	Who: Government of Alberta What: Announced terminology alert system change for schools affected by COVID-19 where the category "watch" will no longer be used; schools are described as either "alert" (1 to 4 cases) or "outbreak" (5-plus cases) Effective until:	https://www.alberta.ca/release.cfm?xID=760611C66C2D0-C057-6EC4-C44753A00AD0A1D4	https://www.alberta.ca/release.cfm?xID=76066224BC317-FF1D-4116-74816BC6662F3AF6	Not applicable	Provincial/territorial	No
AB265	Alta.	2021-01-14	2021-01-18	Distancing	Distancing — gatherings	Who: Government of Alberta What: Permitted outdoor social gatherings of up to 10 people; increased funeral ceremony attendance to 20 people Effective until:	https://www.alberta.ca/release.cfm?xID=760621DF4828A-E946-066A-AABBBF4B906ACEE9	Not applicable	Easing	Provincial/territorial	No
AB266	Alta.	2021-01-21	2021-01-21	Travel	Travel — self-isolation	Who: Government of Alberta What: Announced returning travellers from the UK and South Africa are no longer eligible to participate in the border pilot program and must quarantine in their homes after entering the province Effective until:	https://www.alberta.ca/release.cfm?xID=76116866B3CE5-DABD-775D-0C6C618496786F97	https://www.alberta.ca/release.cfm?xID=77193F1F7DAED-023C-8FF9-3793D844C015FE50	Tightening	Provincial/territorial	No
AB267	Alta.	2021-01-25	2021-01-25	Travel	Travel — self-isolation	Who: Government of Alberta What: Announced all border pilot participants must remain in quarantine until receiving a negative test result from their 2nd COVID test on day 7 or 8 (when arrival day is day 1); current participants must return to quarantine if they haven't received a 2nd negative result; participants cannot return to child care, out-of-school care, schools, post-secondary institution…	https://www.alberta.ca/release.cfm?xID=7613659FAD46E-C959-9B86-B21E6AAA36410718	Not applicable	Tightening	Provincial/territorial	No
AB268	Alta.	2021-01-25	2021-01-25	Case management	Case management — other	Who: Government of Alberta What: Began enhancing capacity for genetic analysis on samples to 300 per day for new variants Effective until:	https://www.alberta.ca/release.cfm?xID=7613659FAD46E-C959-9B86-B21E6AAA36410718	https://www.alberta.ca/release.cfm?xID=77193F1F7DAED-023C-8FF9-3793D844C015FE50	Not applicable	Provincial/territorial	No
AB269	Alta.	2021-01-29	2021-02-08	Closures/openings	Closures/openings — non-essential services	Who: Government of Alberta What: Permitted in-person dining at restaurants, cafes and pubs until 11 p.m. (stopping liquor at 10 p.m.) with a maximum 6 people per table from a single household; keep contact information per table; entertainment not permitted (e.g., pool tables, live music) Effective until:	https://www.alberta.ca/release.cfm?xID=7716822CAEF42-F51A-C15A-8DA6AA1F5614D257	https://www.alberta.ca/release.cfm?xID=7723016285A7D-C37A-727E-83C1BAE3890EAF25	Easing	Provincial/territorial	No
AB270	Alta.	2021-01-29	2021-02-08	Closures/openings	Closures/openings — recreation	Who: Government of Alberta, Chief Medical Officer of Health What: Permitted indoor gyms and recreation centres to open for one-on-one training by appointment only with licensed trainers, distancing and masks Effective until:	https://www.alberta.ca/release.cfm?xID=7716822CAEF42-F51A-C15A-8DA6AA1F5614D257	https://www.alberta.ca/release.cfm?xID=7723016285A7D-C37A-727E-83C1BAE3890EAF25	Easing	Provincial/territorial	No
AB271	Alta.	2021-01-29	2021-02-08	Closures/openings	Closures/openings — education	Who: Government of Alberta What: Permitted K–12 schools to conduct school sport and performance activities off-site, provided they are related to educational activities, up to a maximum of 10 people, with distancing Effective until:	https://www.alberta.ca/release.cfm?xID=7716822CAEF42-F51A-C15A-8DA6AA1F5614D257	https://www.alberta.ca/release.cfm?xID=7723016285A7D-C37A-727E-83C1BAE3890EAF25	Easing	Provincial/territorial	No
AB272	Alta.	2021-01-29	2021-01-29	Public information	Public information — pandemic response plans	Who: Government of Alberta What: Released The Path Forward Plan: a 4-step framework for provincial opening, based on hospitalization benchmarks Effective until:	https://www.alberta.ca/release.cfm?xID=7716923690664-C93B-2911-9E7A4B32B9610F48	https://www.alberta.ca/enhanced-public-health-measures.aspx	Not applicable	Provincial/territorial	No
AB273	Alta.	2021-02-01	2021-02-01	Case management	Case management — other	Who: Government of Alberta What: Expanded COVID Care Teams support across the province including remote regions Effective until:	https://www.alberta.ca/release.cfm?xID=77182B4417188-F448-3F35-5A966070E85EDF4F	Not applicable	Not applicable	Provincial/territorial	No
AB274	Alta.	2021-02-02	2021-02-02	Case management	Case management — self-isolation	Who: Alberta Health Services What: Introduced an additional 14-day quarantine for household members of individuals with positive variant cases. This would take effect as soon as the variant case has completed their 10-day self isolation. If the variant case self-isolated at home instead of a hotel, all members of the household would quarantine for 24 days total. Effective until:	https://www.alberta.ca/release.cfm?xID=7720525A041EB-E3ED-23C5-F3850CC8C5568D2C	https://www.alberta.ca/release.cfm?xID=77193F1F7DAED-023C-8FF9-3793D844C015FE50	Tightening	Provincial/territorial	No
AB275	Alta.	2021-02-02	2021-02-02	Case management	Case management — contact tracing	Who: Alberta Health Services What: Announced a dedicated team for variant contact tracing to investigate each variant identified Effective until:	https://www.alberta.ca/release.cfm?xID=77193F1F7DAED-023C-8FF9-3793D844C015FE50	Not applicable	Not applicable	Provincial/territorial	No
AB276	Alta.	2021-02-08	2021-02-08	Public information	Public information — pandemic response plans	Who: Government of Alberta What: Announced the removal of the regional status map and region classifications (enhanced, watch, open) and introduced provincewide measures Effective until:	https://www.alberta.ca/release.cfm?xID=7723627077589-0AB3-1E02-39E08039FA4EB20E	Not applicable	Not applicable	Provincial/territorial	No
AB277	Alta.	2021-02-09	2021-02-09	Case management	Case management — test criteria	Who: Alberta Health Services What: Expanded rapid testing to screen asymptomatic staff in long-term care and supportive living facilities across Alberta Effective until:	https://www.alberta.ca/release.cfm?xID=772404F4375EB-9CBD-4732-1C8353B02F25B5D9	Not applicable	Not applicable	Provincial/territorial	No
AB278	Alta.	2021-02-09	2021-02-09	Case management	Case management — other	Who: Alberta Health Services What: Announced 7,000 rapid tests for First Nations and Métis community of Fort McKay and Suncor Energy’s base plant in Fort McMurray Effective until:	alberta.ca/release.cfm?xID=772404F4375EB-9CBD-4732-1C8353B02F25B5D9	Not applicable	Not applicable	Municipal	Yes
AB279	Alta.	2021-02-11	2021-02-21	Travel	Travel — self-isolation	Who: Government of Alberta What: Suspended the Alta. border pilot program at Calgary International Airport and Coutts land border, with mandatory testing and 14-day quarantine, per federal guidelines Effective until:	https://www.alberta.ca/release.cfm?xID=77267C1795D2D-9527-75CC-4D7ABBFB57D8E7C9	https://www.alberta.ca/release.cfm?xID=77285C1CA0D57-E4C0-9F44-6DDF94DEFD29A90D	Not applicable	Municipal	No
AB280	Alta.	2021-02-11	2021-02-15	Travel	Travel — restrictions	Who: Government of Alberta What: Required travellers arriving in Alta. via US land border to have proof of a negative PCR test completed in the last 72 hours Effective until:	https://www.alberta.ca/release.cfm?xID=77267C1795D2D-9527-75CC-4D7ABBFB57D8E7C9	Not applicable	Not applicable	Provincial/territorial	No
AB281	Alta.	2021-02-19	2021-02-19	Vaccine	Vaccine — population to be vaccinated	Who: Alberta Health Services What: Revised Phase 2 of the COVID-19 Vaccine Distribution Implementation Plan into 4 groups in decreasing eligibility: Group A (ages 65 to 75, First Nations and Métis people ages 50 to 64, supportive living facilities staff), Group B (ages 18 to 64 with high-risk underlying health conditions), Group C (residents and staff of congregate living settings, health care wo…	https://www.alberta.ca/release.cfm?xID=773105653C417-FC6B-4E15-2E57B7104B7821E5	Not applicable	Not applicable	Provincial/territorial	Yes
AB285	Alta.	2021-02-01	2021-02-01	Case management	Case management — self-isolation	Who: Alberta Health Services What: Expanded government support for self-isolation: upon referral from Alberta Health Services, anyone (including First Nations individuals on and off reserve) who cannot safely isolate at home is eligible for up to 14 free days in a hotel room; prior to this expansion, only Calgary and Edmonton residents were eligible Effective until:	https://www.alberta.ca/release.cfm?xID=77182B4417188-F448-3F35-5A966070E85EDF4F	Not applicable	Not applicable	Provincial/territorial	Yes
AB287	Alta.	2021-03-01	2021-03-01	Public information	Public information — phase and alert level changes	Who: Government of Alberta, Chief Medical Officer of Health What: All regions in province moved to a modified partial Step 2 on the Path Forward Plan, based on hospitalizations remaining below 450 and declining Effective until:	https://www.alberta.ca/release.cfm?xID=7762761C1F414-B90D-C3A1-08618E415DCB5B5B	Not applicable	Easing	Provincial/territorial	No
AB288	Alta.	2021-03-01	2021-03-01	Closures/openings	Closures/openings — non-essential services	Who: Government of Alberta, Chief Medical Officer of Health What: Moved to a modified Step 2 on The Path Forward Plan; opened libraries, limited to 15% visitor occupancy Effective until:	https://www.alberta.ca/release.cfm?xID=7762761C1F414-B90D-C3A1-08618E415DCB5B5B	Not applicable	Easing	Provincial/territorial	No
AB289	Alta.	2021-03-01	2021-03-01	Closures/openings	Closures/openings — recreation	Who: Government of Alberta, Chief Medical Officer of Health What: Moved to a modified Step 2 on The Path Forward Plan; allowed indoor low-intensity, unsupervised exercise (e.g., yoga, strength training, low-intensity treadmills/ellipticals), by appointment, individually or in a group with mandatory masks and 3-metre physical distancing; permitted high-intensity activities (e.g., cardio, spins) on…	https://www.alberta.ca/release.cfm?xID=7762761C1F414-B90D-C3A1-08618E415DCB5B5B	https://www.alberta.ca/release.cfm?xID=7723016285A7D-C37A-727E-83C1BAE3890EAF25	Easing	Provincial/territorial	No
AB290	Alta.	2021-03-03	2021-03-10	Vaccine	Vaccine — implementation plans and frameworks	Who: Alberta Health Services What: Extended the period between the 1st and 2nd doses of all approved COVID-19 vaccines (Pfizer and Moderna) to 4 months based on the recommendation of the National Advisory Committee on Immunization; individuals who received their 1st dose prior to 2021-03-21, can receive their 2nd doses within 42 days Effective until:	https://www.alberta.ca/release.cfm?xID=77647C8373F1B-F805-C364-A64CE3691D9D6F15	https://www.alberta.ca/release.cfm?xID=77646C76BD758-EAAC-CD9F-D9E5BC42C0B46476	Not applicable	Provincial/territorial	No
AB291	Alta.	2021-03-04	2021-03-10	Vaccine	Vaccine — population to be vaccinated	Who: Alberta Health Services, Minister of Health What: Announced appointments for the AstraZeneca vaccine at participating pharmacies to begin for individuals currently listed in Phase 2D: individuals between the ages of 50 and 64 and First Nations, Métis and Inuit persons age 50 or older who do not have severe chronic illness Effective until:	https://www.alberta.ca/release.cfm?xID=77655F9A4A6E5-C39D-2CE8-D56C93809400DBEC	https://www.alberta.ca/release.cfm?xID=77659FB8F954D-E88F-F7B4-D36A567B1D902F3A	Not applicable	Provincial/territorial	Yes
AB292	Alta.	2021-03-04	2021-03-15	Vaccine	Vaccine — phase changes and milestones	Who: Alberta Health Services, Minister of Health What: Entered Phase 2A of the COVID-19 Vaccine Distribution Implementation Plan Effective until:	https://www.alberta.ca/release.cfm?xID=77655F9A4A6E5-C39D-2CE8-D56C93809400DBEC	https://www.alberta.ca/release.cfm?xID=7771292593DC3-CD17-16B1-613BDEBA837D8BE8	Not applicable	Provincial/territorial	No
AB293	Alta.	2021-03-08	2021-03-08	Public information	Public information — phase and alert level changes	Who: Government of Alberta, Chief Medical Officer of Health What: All regions in province moved to a full Step 2 on the Path Forward Plan Effective until:	https://www.alberta.ca/release.cfm?xID=77679C801C48D-B9CB-2F2A-D711CC20DC34D54D	Not applicable	Easing	Provincial/territorial	No
AB294	Alta.	2021-03-08	2021-03-08	Closures/openings	Closures/openings — non-essential services	Who: Government of Alberta, Chief Medical Officer of Health What: Permitted all retail businesses and shopping malls to open, operating at 25% capacity (excluding staff); however, encouraged retail delivery and curbside pickup Effective until:	https://www.alberta.ca/release.cfm?xID=77679C801C48D-B9CB-2F2A-D711CC20DC34D54D	Not applicable	Easing	Provincial/territorial	No
AB295	Alta.	2021-03-08	2021-03-08	Distancing	Distancing — gatherings	Who: Government of Alberta, Chief Medical Officer of Health What: Permitted hosting of events (e.g., virtual conferences, meetings), performance activities and wedding ceremonies of 10 people or fewer and funerals with 20 people or fewer; wedding and funeral receptions remain prohibited Effective until:	https://www.alberta.ca/release.cfm?xID=77679C801C48D-B9CB-2F2A-D711CC20DC34D54D	Not applicable	Easing	Provincial/territorial	No
AB296	Alta.	2021-03-08	2021-03-08	Closures/openings	Closures/openings — recreation	Who: Government of Alberta, Chief Medical Officer of Health What: Allowed up to 10 adults to access performance facilities for rehearsals or filming, with larger groups having access with permissions, safety plans and testing; youth/children's performance activities permitted to a maximum of 10 people, with distancing; prohibited all in-person audiences; permitted college/university athletic prog…	https://www.alberta.ca/release.cfm?xID=77679C801C48D-B9CB-2F2A-D711CC20DC34D54D	Not applicable	Easing	Provincial/territorial	Yes
AB297	Alta.	2021-03-11	2021-03-15	Case management	Case management — education	Who: Alberta Health Services What: Launched a new rapid testing pilot program with asymptomatic testing in 2 Calgary schools, offering 100,000 rapid COVID-19 tests, 1 for each student and staff, every week, for up to 3 weeks; students and staff who test positive are required to isolate right away Effective until:	https://www.alberta.ca/release.cfm?xID=777036268E3E1-D992-31F1-E8CDCE25F0E73006	Not applicable	Not applicable	Municipal	No
AB298	Alta.	2021-03-15	2021-03-15	Vaccine	Vaccine — implementation plans and frameworks	Who: Alberta Health Services What: Released detailed information for individuals to be eligible in phases 2B and 2C Effective until:	https://www.alberta.ca/release.cfm?xID=777262F9A80C9-EDCB-152C-3042A4968139A0D1	https://www.alberta.ca/covid19-vaccine.aspx	Not applicable	Provincial/territorial	No
AB299	Alta.	2021-03-16	2021-03-16	Health workforce	Health workforce — change in practice	Who: Alberta Health Services What: Announced collaboration with the Alberta Medical Association (AMA) to incorporate community physicians into the vaccine distribution plan, as vaccine supply increases Effective until:	https://www.alberta.ca/release.cfm?xID=7773053DE8764-B2D4-D912-B6F8E169EA80BA50	Not applicable	Not applicable	Provincial/territorial	No
AB301	Alta.	2021-03-15	2021-03-30	Vaccine	Vaccine — population to be vaccinated	Who: Alberta Health Services What: Announced that Phase 2B will include a list of individuals with severe underlying health conditions, including a severe learning disability, developmental delay or severe neuromuscular condition, mental health or substance use disorders and pregnancy Effective until:	https://www.alberta.ca/release.cfm?xID=777262F9A80C9-EDCB-152C-3042A4968139A0D1	Not applicable	Not applicable	Provincial/territorial	Yes
AB302	Alta.	2020-12-29	2020-12-30	Vaccine	Vaccine — phase changes and milestones	Who: Government of Alberta What: Administered 1st COVID-19 vaccines to residents of continuing care facilities, including to 6 facilities on First Nations reserves Effective until:	https://www.alberta.ca/release.cfm?xID=75989E701321B-DE97-58FA-2E89E0DC967A31A4	https://www.cbc.ca/news/canada/edmonton/jason-kenney-tyler-shandro-alberta-covid-19-coronavirus-1.5856583	Not applicable	Provincial/territorial	Yes
AB303	Alta.	2021-03-04	No data	Vaccine	Vaccine — purchasing and allocation	Who: Government of Alberta What: Received 1st shipment of 58,500 doses of AstraZeneca vaccine Effective until:	https://www.alberta.ca/release.cfm?xID=77655F9A4A6E5-C39D-2CE8-D56C93809400DBEC	Not applicable	Not applicable	Provincial/territorial	No
AB304	Alta.	2020-12-15	2020-12-15	Case management	Case management — self-isolation	Who: Alberta Health Services What: Introduced self-isolation hotels and financial aid for 11 identified communities in Edmonton and Calgary with high rates of COVID-19 infection and transmission Effective until:	https://www.alberta.ca/release.cfm?xID=7591213FD4097-ACE5-AED2-40355B77AA35E600	Not applicable	Not applicable	Regional	No
AB305	Alta.	2021-03-23	2021-03-23	Case management	Case management — other	Who: Alberta Health Services What: Announced more than 1.2 million rapid tests available free of cost for businesses and other sectors that apply online and have been approved for their screening protocol in place Effective until:	https://www.alberta.ca/release.cfm?xID=77779BF6D80AE-F7DD-0C13-8123BEC09DEBB5DC	Not applicable	Not applicable	Provincial/territorial	No
AB306	Alta.	2021-03-29	2021-03-30	Vaccine	Vaccine — phase changes and milestones	Who: Alberta Health Services What: All regions entered Phase 2B of the COVID-19 Vaccine Distribution Implementation Plan Effective until:	https://www.alberta.ca/release.cfm?xID=77827F5AA66F5-9C73-E01D-B9B3D7B477851E7E	Not applicable	Not applicable	Provincial/territorial	No
AB307	Alta.	2021-04-06	2021-04-06	Public information	Public information — phase and alert level changes	Who: Government of Alberta What: All regions returned to Step 1 restrictions on the Path Forward Plan Effective until:	https://www.alberta.ca/release.cfm?xID=778869DFC7AD4-F627-C941-E12D2D7B7AFB4212	Not applicable	Tightening	Provincial/territorial	No
AB308	Alta.	2021-04-06	2021-04-09	Closures/openings	Closures/openings — non-essential services	Who: Government of Alberta What: Limited restaurants, pubs, bars, lounges and cafes to takeout, curbside pickup and delivery services; outdoor patio dining allowed with household members or 2 close contacts of someone living alone; contact information collected from 1 person in dining party Effective until:	https://web.archive.org/web/20210416100153/https://www.alberta.ca/release.cfm?xID=778869DFC7AD4-F627-C941-E12D2D7B7AFB4212	Not applicable	Tightening	Provincial/territorial	No
AB309	Alta.	2021-04-06	2021-04-06	Closures/openings	Closures/openings — non-essential services	Who: Government of Alberta What: Reduced customer capacity to 15% for retail services and shopping malls Effective until:	https://www.alberta.ca/release.cfm?xID=778869DFC7AD4-F627-C941-E12D2D7B7AFB4212	Not applicable	Tightening	Provincial/territorial	No
AB310	Alta.	2021-04-06	2021-04-06	Closures/openings	Closures/openings — recreation	Who: Government of Alberta What: All regions limited indoor fitness to one-on-one training, no drop-in or unsupervised individual fitness, and no group fitness; outdoor physical activities limited to groups of 10; prohibited adult performance activities (this included dancing, singing, acting, playing a musical instrument and any rehearsal or theatrical performances) Effective until:	https://www.alberta.ca/release.cfm?xID=778869DFC7AD4-F627-C941-E12D2D7B7AFB4212	Not applicable	Tightening	Provincial/territorial	No
AB312	Alta.	2021-04-07	2021-04-12	Vaccine	Vaccine — population to be vaccinated	Who: Alberta Health Services What: Announced that people age 55 to 64 are now eligible to book for the AstraZeneca vaccine Effective until:	https://www.alberta.ca/release.cfm?xID=77889A206F745-D1E9-8DA3-117D13E3F6A73340	Not applicable	Not applicable	Provincial/territorial	No
AB313	Alta.	2021-04-10	2021-04-12	Vaccine	Vaccine — phase changes and milestones	Who: Alberta Health Services What: All regions entered Phase 2C of the COVID-19 Vaccine Distribution Implementation Plan Effective until:	https://www.alberta.ca/release.cfm?xID=77928624402E7-EB99-5CEC-767A423388DE8ADC	Not applicable	Not applicable	Provincial/territorial	No
AB314	Alta.	2021-04-12	2021-04-13	Vaccine	Vaccine — implementation plans and frameworks	Who: Alberta Health Services What: Announced select participating pharmacies, initially in Edmonton and Calgary, to allow walk-in bookings for immunization with the AstraZeneca vaccine for eligible Albertans, rather than by appointment only Effective until:	https://www.alberta.ca/release.cfm?xID=77936CDD57928-9865-621E-BA55B18DC33A421B	Not applicable	Not applicable	Regional	No
AB315	Alta.	2021-04-19	2021-04-19	Vaccine	Vaccine — population to be vaccinated	Who: Alberta Health Services What: Announced AstraZeneca vaccine eligibility dropped to 40 years of age; this was made available through the Alberta Health Services booking as well as the participating pharmacies Effective until:	https://www.alberta.ca/release.cfm?xID=7797314652AC1-9B13-54CE-561A8553F8229272	Not applicable	Not applicable	Provincial/territorial	No
AB316	Alta.	2021-04-26	2021-05-10	Health services	Health services — visitors/patients/residents	Who: Government of Alberta What: Announced relaxed restrictions on continuing care visits; this included increased numbers of designated family/support persons for each resident to 4, expanded number of people who can attend outdoor social visits to 10 and allowed limited indoor social gatherings of up to 4 Effective until:	https://www.alberta.ca/release.cfm?xID=78023A0EF5A66-A5BC-50BB-F6596D4DDB6CDB61	Not applicable	Easing	Provincial/territorial	No
AB317	Alta.	2021-04-14	2021-04-19	Closures/openings	Closures/openings — education	Who: Government of Alberta, school district boards What: Transitioned grades 7 to 12 learning to at-home for 2 weeks in the Calgary Board of Education and the Calgary Catholic School District, due to a chronic substitute teacher shortage, significant number of students and staff in quarantine or isolation, recent requests from boards and substantial COVID-19 cases in the community Effective until:	https://www.alberta.ca/release.cfm?xID=77955372DCEE0-D4F1-D919-AAF47C02C77DC925	Not applicable	Tightening	Municipal	No
AB318	Alta.	2021-04-20	2021-04-22	Closures/openings	Closures/openings — education	Who: Government of Alberta, school district boards What: Transitioned grades 7 to 12 learning to at-home for 2 weeks in Edmonton Public Schools and Edmonton Catholic Schools, due to a chronic substitute teacher shortage, significant number of students and staff in quarantine or isolation, recent requests from boards and substantial COVID-19 cases in the community Effective until:	https://www.alberta.ca/release.cfm?xID=7798870AB760E-E453-F28B-C487FDEABF5DFA28	Not applicable	Tightening	Municipal	No
AB319	Alta.	2021-04-29	2021-04-29	Public information	Public information — pandemic response plans	Who: Government of Alberta What: Announced the implementation of new targeted regional measures on hot spot communities; designated municipalities or regions as hot spots, where there are at least 350 cases per 100,000 and 250 currently active cases Effective until:	https://www.alberta.ca/release.cfm?xID=780533DBB6ECD-FF17-9907-23EBE287AE9BB6A7	Not applicable	Not applicable	Regional	No
AB320	Alta.	2021-04-29	2021-05-03	Closures/openings	Closures/openings — education	Who: Government of Alberta What: For regions designated as hot spots, implemented online learning for grades 7 and above Effective until:	https://www.alberta.ca/release.cfm?xID=780533DBB6ECD-FF17-9907-23EBE287AE9BB6A7	Not applicable	Tightening	Regional	No
AB321	Alta.	2021-04-29	2021-04-30	Closures/openings	Closures/openings — recreation	Who: Government of Alberta What: For regions designated as hot spots, prohibited all indoor sports and fitness activities, including all group physical activities, such as team sports, fitness classes and training sessions, all one-on-one lessons and training activities, and all practices, training and games Effective until:	https://www.alberta.ca/release.cfm?xID=780533DBB6ECD-FF17-9907-23EBE287AE9BB6A7	Not applicable	Tightening	Regional	No
AB322	Alta.	2021-04-29	2021-04-29	Distancing	Distancing — other	Who: Government of Alberta What: Implemented regional curfews where case rates were above 1,000 per 100,000 and/or where a region requests it; details of the curfew varied and were dependent on the region Effective until:	https://www.alberta.ca/release.cfm?xID=780533DBB6ECD-FF17-9907-23EBE287AE9BB6A7	Not applicable	Tightening	Regional	No
AB323	Alta.	2021-04-29	2021-04-30	Vaccine	Vaccine — phase changes and milestones	Who: Alberta Health Services What: All regions entered Phase 2D of the COVID-19 Vaccine Distribution Implementation Plan Effective until:	https://www.alberta.ca/release.cfm?xID=780503162D536-D374-A9C3-0A8666521534684B	Not applicable	Not applicable	Provincial/territorial	No
AB324	Alta.	2021-05-03	2021-05-04	Vaccine	Vaccine — population to be vaccinated	Who: Alberta Health Services, Government of Alberta What: Announced that certified teachers, support staff and child care workers are eligible for vaccination in all regions as part of Phase 2C Effective until:	https://www.alberta.ca/release.cfm?xID=780810B0C397D-D873-70B0-2EF64B76AC057304	Not applicable	Not applicable	Provincial/territorial	No
AB325	Alta.	2021-05-04	2021-05-05	Distancing	Distancing — gatherings	Who: Government of Alberta What: For communities with more than 50 cases per 100,000 people and with 30 or more active cases, limited outdoor social gatherings to no more than 5 people; mandatory physical distancing must be maintained at all times; limited funerals and weddings to 10 people or fewer Effective until:	https://www.alberta.ca/release.cfm?xID=780944289E67F-AB21-1393-1723D64CDEC6F61D	Not applicable	Tightening	Regional	No
AB326	Alta.	2021-03-29	2021-03-30	Vaccine	Vaccine — population to be vaccinated	Who: Alberta Health Services What: Announced that Phase 2B vaccine eligibility will now include Albertans born in 2005 or earlier (age 16 and up) with any eligible high-risk health conditions Effective until:	https://www.alberta.ca/release.cfm?xID=77827F5AA66F5-9C73-E01D-B9B3D7B477851E7E	Not applicable	Not applicable	Provincial/territorial	No
AB327	Alta.	2021-04-26	2021-04-26	Vaccine	Vaccine — population to be vaccinated	Who: Alberta Health Services What: Announced that Phase 2B vaccine eligibility will now include Albertans born in 2009 or before (age 12 and up) with any eligible high-risk health conditions Effective until:	https://www.alberta.ca/release.cfm?xID=78033D51C2D72-B487-1F6A-60C51FCC300B570E	https://www.alberta.ca/covid19-vaccine.aspx?utm_source=Email_marketing&utm_campaign=Vaccine&utm_content=VaccineProgram&cmp=1&utm_medium=HTMLEmail#phases	Not applicable	Provincial/territorial	No
AB328	Alta.	2021-05-04	2021-05-05	Distancing	Distancing — other	Who: Government of Alberta What: Announced the fines for Public Health Act violations to be doubled to $2,000 Effective until:	https://www.alberta.ca/release.cfm?xID=780944289E67F-AB21-1393-1723D64CDEC6F61D	Not applicable	Tightening	Provincial/territorial	No
AB329	Alta.	2021-05-04	2021-05-05	Closures/openings	Closures/openings — recreation	Who: Government of Alberta What: Prohibited all indoor fitness, including one-on-one training. Effective until:	https://www.alberta.ca/release.cfm?xID=780944289E67F-AB21-1393-1723D64CDEC6F61D	Not applicable	Tightening	Provincial/territorial	No
AB330	Alta.	2021-05-04	2021-05-09	Closures/openings	Closures/openings — recreation	Who: Government of Alberta What: Limited outdoor sports and recreation to members of a household (or if living alone, 2 close contacts) in communities with more than 50 cases per 100,000 people and with 30 or more active cases Effective until:	https://www.alberta.ca/release.cfm?xID=780944289E67F-AB21-1393-1723D64CDEC6F61D	Not applicable	Tightening	Regional	No
AB331	Alta.	2021-05-04	2021-05-05	Closures/openings	Closures/openings — non-essential services	Who: Government of Alberta What: For all communities with more than 50 cases per 100,000 people and with 30 or more active cases, limited retail services to 10% capacity or a minimum of 5 customers; restricted faith services to 15 person capacity Effective until:	https://www.alberta.ca/release.cfm?xID=780944289E67F-AB21-1393-1723D64CDEC6F61D	Not applicable	Tightening	Regional	No
AB333	Alta.	2021-05-04	2021-05-05	Closures/openings	Closures/openings — education	Who: Government of Alberta What: For all communities with more than 50 cases per 100,000 people and with 30 or more active cases, announced all post-secondary learning to shift to online learning only Effective until:	https://www.alberta.ca/release.cfm?xID=780944289E67F-AB21-1393-1723D64CDEC6F61D	Not applicable	Tightening	Regional	No
AB335	Alta.	2021-05-04	2021-05-05	Closures/openings	Closures/openings — recreation	Who: Government of Alberta What: For all communities with more than 50 cases per 100,000 people and with 30 or more active cases, closed hotel/motel pools and recreation facilities Effective until:	https://www.alberta.ca/release.cfm?xID=780944289E67F-AB21-1393-1723D64CDEC6F61D	Not applicable	Tightening	Regional	No
AB336	Alta.	2021-05-04	2021-05-05	Case management	Case management — other	Who: Government of Alberta What: For all communities with more than 50 cases per 100,000 people and with 30 or more active cases, announced any workplace with transmission of 3 or more cases will be required by health officials to close for 10 days; work camps and essential and critical services are exempt Effective until:	https://www.alberta.ca/release.cfm?xID=780944289E67F-AB21-1393-1723D64CDEC6F61D	Not applicable	Tightening	Regional	No
AB337	Alta.	2021-05-04	2021-05-07	Closures/openings	Closures/openings — education	Who: Government of Alberta What: Shifted all K–12 learning to at-home learning; exceptions available for students with disabilities so they can continue to attend in-person classes as necessary Effective until: 2021-05-25	https://www.alberta.ca/release.cfm?xID=780944289E67F-AB21-1393-1723D64CDEC6F61D	Not applicable	Tightening	Provincial/territorial	No
AB338	Alta.	2021-05-04	2021-05-09	Closures/openings	Closures/openings — non-essential services	Who: Government of Alberta What: Restricted restaurants, bars, pubs, lounges and cafes to takeout or delivery services only Effective until:	https://www.alberta.ca/release.cfm?xID=780944289E67F-AB21-1393-1723D64CDEC6F61D	Not applicable	Tightening	Provincial/territorial	No
AB339	Alta.	2021-05-04	2021-05-09	Closures/openings	Closures/openings — non-essential services	Who: Government of Alberta What: For communities with more than 50 cases per 100,000 people and with 30 or more active cases, closed hair salons, barbers, nail salons, estheticians, tattoo and piercing services Effective until:	https://www.alberta.ca/release.cfm?xID=780944289E67F-AB21-1393-1723D64CDEC6F61D	Not applicable	Tightening	Regional	No
AB340	Alta.	2021-05-05	2021-05-06	Vaccine	Vaccine — phase changes and milestones	Who: Alberta Health Services What: All regions entered Phase 3 of the COVID-19 Vaccine Distribution Implementation Plan, marking the 1st eligibility for any Albertan in the general public Effective until:	https://www.alberta.ca/release.cfm?xID=7810164D5B338-EBA9-4712-C30B98FA845B62F5	https://www.alberta.ca/covid19-vaccine.aspx?utm_source=Email_marketing&utm_campaign=Vaccine&utm_content=VaccineProgram&cmp=1&utm_medium=HTMLEmail#phases	Not applicable	Provincial/territorial	No
AB341	Alta.	2021-05-05	2021-05-10	Vaccine	Vaccine — population to be vaccinated	Who: Alberta Health Services What: Announced the expansion of eligibility for vaccinations under Phase 3 to everyone over the age of 12 Effective until:	https://www.alberta.ca/release.cfm?xID=7810164D5B338-EBA9-4712-C30B98FA845B62F5	Not applicable	Not applicable	Provincial/territorial	No
AB342	Alta.	2021-05-07	2021-05-10	Vaccine	Vaccine — population to be vaccinated	Who: Government of Alberta, Government of Montana What: Announced the partnership with Montana in vaccinating, with the Janssen vaccine, roughly 2,000 Alberta truck drivers, who are regulated to transport goods into the United States; the service is available free from 8 a.m. to 6 p.m. daily until 2021-05-23, at a rest stop near Conrad Effective until: 2021-05-23	https://www.alberta.ca/release.cfm?xID=78120CBFAD9BB-A6CB-845D-BD42BBA1097C9341	Not applicable	Not applicable	Provincial/territorial	No
AB343	Alta.	2021-05-13	2021-05-13	Public information	Public information — masks	Who: Government of Alberta What: Updated rule exemptions around mask wearing to require individuals to obtain a medical exemption letter, from a nurse practitioner, physician or psychologist, that verifies their health condition; those violating mask wearing regulations are subject to fines Effective until:	https://www.alberta.ca/release.cfm?xID=781630E1BE406-9F76-1B64-E407A9B67D25C573	https://www.alberta.ca/masks.aspx?utm_source=redirect&utm_medium=sticker&utm_campaign=Covid19&utm_term=masks	Tightening	Provincial/territorial	No
AB344	Alta.	2021-05-17	2021-05-17	Public information	Public information — launch of webpage/resource	Who: Government of Alberta What: Launched an interactive map that breaks down Alberta vaccine coverage by local geographic area Effective until:	https://www.alberta.ca/release.cfm?xID=78183DDDCD3A6-A304-714A-CB4E5A7F7F5765E2	Not applicable	Not applicable	Provincial/territorial	No
AB345	Alta.	2021-05-20	2021-05-20	Case management	Case management — self-isolation	Who: Government of Alberta What: Updated quarantine rules for asymptomatic close contacts who are partially or fully vaccinated Effective until:	https://www.alberta.ca/release.cfm?xID=7821474F7FEC9-D0BF-793C-AF2DFB5C92C80406	https://www.alberta.ca/isolation.aspx#requirements	Not applicable	Provincial/territorial	No
AB346	Alta.	2021-05-19	2021-05-19	Case management	Case management — outbreak definitions	Who: Government of Alberta, Office of the Chief Medical Officer of Health What: Updated outbreak and operational standards for licensed supportive living and long-term care; added information on when an outbreak is declared, guidance for isolation for residents who were previously COVID-19 positive in the past 90 days, and vaccination information Effective until:	https://open.alberta.ca/publications/cmoh-order-23-2021	https://www.alberta.ca/protecting-residents-at-congregate-care-facilities.aspx	Not applicable	Provincial/territorial	No
AB347	Alta.	2021-05-04	2021-05-04	Public information	Public information — phase and alert level changes	Who: Government of Alberta What: Announced all regions will be returning to Step 0 level restrictions; greater restrictions are still in effect for hot spots and high-case regions Effective until:	https://www.alberta.ca/release.cfm?xID=780944289E67F-AB21-1393-1723D64CDEC6F61D	Not applicable	Tightening	Provincial/territorial	No
AB348	Alta.	2021-04-29	2021-04-29	Public information	Public information — phase and alert level changes	Who: Government of Alberta What: Moved the regions of Fort McMurray, City of Red Deer, City of Grande Prairie, City of Calgary, City of Airdrie, Strathcona County, City of Lethbridge and City of Edmonton into hot spot restrictions Effective until:	https://www.alberta.ca/release.cfm?xID=780533DBB6ECD-FF17-9907-23EBE287AE9BB6A7	Not applicable	Tightening	Regional	No
AB349	Alta.	2021-01-18	2021-01-18	Closures/openings	Closures/openings — health services	Who: Alberta Health Services, Office of the Chief Medical Officer of Health What: Permitted wellness services (e.g., massage therapy and reflexology services) to operate by one-on-one appointments only Effective until:	https://open.alberta.ca/dataset/fcb2b719-af1f-426c-bf76-6390f7ac0459/resource/bbd990d1-cae3-463f-a8fd-d3cb248ee192/download/health-cmoh-record-of-decision-cmoh-order-01-2021.pdf	Not applicable	Easing	Provincial/territorial	No
AB350	Alta.	2021-04-28	2021-04-28	Vaccine	Vaccine — population to be vaccinated	Who: Alberta Health Services What: Announced eligibility age for AstraZeneca and Johnson & Johnson to be lowered to 30 years and older in Banff and Wood Buffalo Effective until:	https://www.cbc.ca/news/canada/edmonton/vaccine-changes-covid-alberta-1.6006001	Not applicable	Not applicable	Municipal	Yes
AB351	Alta.	2021-05-11	2021-05-11	Vaccine	Vaccine — implementation plans and frameworks	Who: Alberta Health Services What: Paused the use of AstraZeneca as a 1st dose due to supply issues Effective until:	https://www.cbc.ca/news/canada/edmonton/astrazeneca-covid-19-vaccine-alberta-1.6021739	Not applicable	Not applicable	Provincial/territorial	No
AB352	Alta.	2021-04-10	2021-04-12	Vaccine	Vaccine — population to be vaccinated	Who: Alberta Health Services What: Announced that nurses, doctors, dentists and any health care workers in patient care facilities or providing direct patient care in the community are eligible to receive a vaccine as part of Phase 2C; this includes Indigenous health care workers Effective until:	https://www.alberta.ca/release.cfm?xID=77928624402E7-EB99-5CEC-767A423388DE8ADC	Not applicable	Not applicable	Provincial/territorial	Yes
AB353	Alta.	2021-04-29	2021-04-30	Vaccine	Vaccine — population to be vaccinated	Who: Alberta Health Services What: Announced that the remaining population under phase 2C is eligible for vaccination; this includes caregivers of Albertans who are most at risk of severe outcomes, people who interact with residents at shelters, correctional facilities and remand centres (including police and firefighters) and Canada Border Services Agency staff Effective until:	https://www.alberta.ca/release.cfm?xID=780503162D536-D374-A9C3-0A8666521534684B	https://www.alberta.ca/covid19-vaccine.aspx?utm_source=Email_marketing&utm_campaign=Vaccine&utm_content=VaccineProgram&cmp=1&utm_medium=HTMLEmail#phases	Not applicable	Provincial/territorial	No
AB354	Alta.	2021-04-29	2021-04-30	Vaccine	Vaccine — population to be vaccinated	Who: Alberta Health Services What: Announced that all groups under Phase 2D are eligible to book vaccines; this includes Albertans age 50 to 64, Indigenous people age 35 to 49 and residents of Bow Valley and the Regional Municipality of Wood Buffalo turning 18+ Effective until:	https://www.alberta.ca/release.cfm?xID=780503162D536-D374-A9C3-0A8666521534684B	Not applicable	Not applicable	Provincial/territorial	Yes
AB355	Alta.	2021-05-05	2021-05-10	Vaccine	Vaccine — phase changes and milestones	Who: Alberta Health Services What: First vaccine eligibility for children age 12 to 17 Effective until:	https://www.alberta.ca/release.cfm?xID=7810164D5B338-EBA9-4712-C30B98FA845B62F5	Not applicable	Not applicable	Provincial/territorial	No
AB356	Alta.	2021-05-11	2021-05-11	Vaccine	Vaccine — implementation plans and frameworks	Who: Chief Medical Officer of Health What: Announced pause of the use of AstraZeneca’s COVID-19 vaccine as the 1st dose due to supply issues Effective until:	https://www.alberta.ca/release.cfm?xID=78142A6BC5D50-FCB4-E4D3-A0AC8BA5D9A3D653	Not applicable	Not applicable	Provincial/territorial	No
AB357	Alta.	2021-01-25	2021-01-25	Public information	Public information — projections	Who: Ministry of Health What: Updated projections for cases and critical care capacity of the COVID-19 variants Effective until:	https://www.alberta.ca/assets/documents/covid-19-variant-projections.pdf	Not applicable	Not applicable	Provincial/territorial	No
AB358	Alta.	2021-02-22	2021-02-22	State of emergency	State of emergency	Who: Government of Alberta, Premier, Chief Medical Officer of Health What: Public health state of emergency expired, not renewed Effective until:	Not applicable	https://www.airdrietoday.com/local-news/friday-marked-one-year-of-covid-19-in-alberta-3520934	Not applicable	Provincial/territorial	No
AB359	Alta.	2021-05-26	2021-05-28	Public information	Public information — pandemic response plans	Who: Government of Alberta What: Released Open for Summer Plan, a 3-stage road map to lifting health restrictions and safely reopen based on ongoing progress of provincewide vaccination rates and improvements of key public health and health care indicators Effective until:	https://www.alberta.ca/release.cfm?xID=78245A07B1BCA-D29D-4853-55C609A2834F05E3	https://www.alberta.ca/enhanced-public-health-measures.aspx?utm_source=redirect&utm_medium=all&utm_campaign=Covid19&utm_term=OpenSummer	Not applicable	Provincial/territorial	No
AB361	Alta.	2021-05-26	2021-06-01	Closures/openings	Closures/openings — recreation	Who: Government of Alberta What: Announced recreational, outdoor physical and performance activities permitted with up to 10 distanced people, for all ages in Step 1 of Alberta's Open for Summer Plan Effective until:	https://www.alberta.ca/release.cfm?xID=78245A07B1BCA-D29D-4853-55C609A2834F05E3	https://www.alberta.ca/enhanced-public-health-measures.aspx?utm_source=redirect&utm_medium=all&utm_campaign=Covid19&utm_term=OpenSummer	Easing	Provincial/territorial	No
AB362	Alta.	2021-05-26	2021-06-01	Closures/openings	Closures/openings — non-essential services	Who: Government of Alberta What: Announced the following non-essential services permitted to open in Step 1 of Alberta's Open for Summer Plan: outdoor patio dining with a maximum of 4 people per table; everyone at the table must be members of the same household or, for a person living alone, dining parties are limited to 2 close contacts; physical distancing and other restrictions still apply; re…	https://www.alberta.ca/release.cfm?xID=78245A07B1BCA-D29D-4853-55C609A2834F05E3	https://www.alberta.ca/enhanced-public-health-measures.aspx?utm_source=redirect&utm_medium=all&utm_campaign=Covid19&utm_term=OpenSummer	Easing	Provincial/territorial	No
AB363	Alta.	2021-05-26	2021-06-01	Distancing	Distancing — gatherings	Who: Government of Alberta What: Announced the following gathering limits to be permitted as a part of Step 1 of Alberta's Open for Summer Plan: outdoor social gatherings, with distancing, increased to up to 10 people; wedding ceremonies may have up to 10 people, including the officiant, bride/groom, witnesses and any photographers/videographers; funeral ceremonies may have up to 20 people, not i…	https://www.alberta.ca/release.cfm?xID=78245A07B1BCA-D29D-4853-55C609A2834F05E3	https://www.alberta.ca/enhanced-public-health-measures.aspx?utm_source=redirect&utm_medium=all&utm_campaign=Covid19&utm_term=OpenSummer	Easing	Provincial/territorial	No
AB364	Alta.	2021-05-26	2021-06-10	Closures/openings	Closures/openings — non-essential services	Who: Government of Alberta What: Announced the following non-essential services permitted to open in Step 2 of Alberta's Open for Summer Plan: restaurants may seat tables with up to 6 people, indoors or outdoors; dining parties are no longer restricted to households only; retail and places of worship capacity increases to one-third of fire code occupancy (must maintain ability to distance); perso…	https://www.alberta.ca/release.cfm?xID=78245A07B1BCA-D29D-4853-55C609A2834F05E3	https://www.alberta.ca/enhanced-public-health-measures.aspx?utm_source=redirect&utm_medium=all&utm_campaign=Covid19&utm_term=OpenSummer	Easing	Provincial/territorial	No
AB365	Alta.	2021-05-26	2021-06-10	Closures/openings	Closures/openings — recreation	Who: Government of Alberta What: Announced the following recreational services permitted to open in Step 2 of Alberta's Open for Summer Plan: gyms and other indoor fitness open for solo and drop-in activities and fitness classes may resume with 3-metre distancing; indoor and outdoor youth and adult sports resume with no restrictions; indoor recreation centres may open with up to one-third of fire…	https://www.alberta.ca/release.cfm?xID=78245A07B1BCA-D29D-4853-55C609A2834F05E3	https://www.alberta.ca/enhanced-public-health-measures.aspx?utm_source=redirect&utm_medium=all&utm_campaign=Covid19&utm_term=OpenSummer	Easing	Provincial/territorial	No
AB366	Alta.	2021-05-26	2021-06-10	Closures/openings	Closures/openings — education	Who: Government of Alberta What: Announced post-secondary institutions permitted to resume in-person learning as a part of Step 2 of Alberta's Open for Summer Plan Effective until:	https://www.alberta.ca/release.cfm?xID=78245A07B1BCA-D29D-4853-55C609A2834F05E3	https://www.alberta.ca/enhanced-public-health-measures.aspx?utm_source=redirect&utm_medium=all&utm_campaign=Covid19&utm_term=OpenSummer	Easing	Provincial/territorial	No
AB367	Alta.	2021-05-26	2021-06-10	Distancing	Distancing — gatherings	Who: Government of Alberta What: Announced the following gathering limits permitted in Step 2 of Alberta's Open for Summer Plan: outdoor social gatherings increase to 20 people, with distancing; wedding ceremonies may occur with up to 20 attendees; receptions for wedding and funeral ceremonies are permitted with up to 20 attendees, outdoors only; public outdoor gatherings increase to 150 people (…	https://www.alberta.ca/release.cfm?xID=78245A07B1BCA-D29D-4853-55C609A2834F05E3	https://www.alberta.ca/enhanced-public-health-measures.aspx?utm_source=redirect&utm_medium=all&utm_campaign=Covid19&utm_term=OpenSummer	Easing	Provincial/territorial	No
AB368	Alta.	2021-05-26	2021-06-10	Distancing	Distancing — work from home	Who: Government of Alberta What: Announced the work-from-home order to be lifted, but still recommended, in Step 2 of Alberta's Open for Summer Plan Effective until:	https://www.alberta.ca/release.cfm?xID=78245A07B1BCA-D29D-4853-55C609A2834F05E3	https://www.alberta.ca/enhanced-public-health-measures.aspx?utm_source=redirect&utm_medium=all&utm_campaign=Covid19&utm_term=OpenSummer	Easing	Provincial/territorial	No
AB369	Alta.	2021-05-27	2021-06-07	Vaccine	Vaccine — implementation plans and frameworks	Who: Alberta Health Services What: Opened the 1st drive-through vaccine clinic in northeast Calgary Effective until:	https://www.alberta.ca/release.cfm?xID=78249D2D295DE-994D-D150-541CA3B7104FD0B5	https://calgary.ctvnews.ca/alberta-s-first-drive-thru-covid-19-vaccine-clinic-opens-in-calgary-1.5459123	Not applicable	Municipal	No
AB370	Alta.	2021-06-01	2021-06-01	Public information	Public information — phase and alert level changes	Who: Government of Alberta What: Announced the move to Stage 1 of Alberta's Open for Summer Plan after reaching the 50% threshold in 1st-dose vaccinations Effective until:	https://www.alberta.ca/release.cfm?xID=79291D8EBFE80-D42D-0107-DCED3DF860795E58	https://www.alberta.ca/enhanced-public-health-measures.aspx?utm_source=redirect&utm_medium=all&utm_campaign=Covid19&utm_term=OpenSummer	Easing	Provincial/territorial	No
AB371	Alta.	2021-06-01	2021-06-01	Vaccine	Vaccine — population to be vaccinated	Who: Alberta Health Services What: Announced the eligibility for 2nd doses for anyone vaccinated in Mar. or earlier starting 2021-06-01; Apr. recipients starting 2021-06-14; May recipients starting 2021-06-28 Effective until:	https://www.alberta.ca/release.cfm?xID=79293DD1C740D-BB14-7802-8143F854985A9022	Not applicable	Not applicable	Provincial/territorial	No
AB372	Alta.	2021-06-01	2021-06-01	Vaccine	Vaccine — implementation plans and frameworks	Who: Alberta Health Services, Government of Alberta What: Announced that 1st dose AstraZeneca recipients can have either an mRNA or AstraZeneca vaccine as their 2nd dose Effective until:	https://www.alberta.ca/release.cfm?xID=79293DD1C740D-BB14-7802-8143F854985A9022	Not applicable	Not applicable	Provincial/territorial	No
AB373	Alta.	2021-06-09	2021-06-10	Public information	Public information — phase and alert level changes	Who: Government of Alberta What: Announced the move to Stage 2 of Alberta's Open for Summer Plan after reaching the 60% threshold in 1st-dose vaccinations Effective until:	https://www.alberta.ca/release.cfm?xID=7934477F07AEA-A03E-C928-08F2CE679254D785	https://www.alberta.ca/enhanced-public-health-measures.aspx?utm_source=redirect&utm_medium=all&utm_campaign=Covid19&utm_term=OpenSummer	Easing	Provincial/territorial	No
AB374	Alta.	2021-06-09	2021-06-10	Closures/openings	Closures/openings — recreation	Who: Government of Alberta What: Announced the opening of provincial heritage sites, museums and archives on a rolling basis starting June 10 to June 23 as part of Stage 2 of Alberta's Open for Summer Plan Effective until:	https://www.alberta.ca/release.cfm?xID=7934578AA5450-E5D5-7A31-4066191DCED81699	Not applicable	Easing	Provincial/territorial	No
AB375	Alta.	2021-06-13	2021-06-14	Vaccine	Vaccine — other	Who: Government of Alberta What: Announced the launch of a lottery prize initiative for vaccine recipients age 18 and older; prizes include cash, travel and other activities Effective until:	https://www.alberta.ca/release.cfm?xID=7936917BCC4F8-F115-EFA1-7782A1854829D0B3	https://www.alberta.ca/open-for-summer-lottery.aspx	Not applicable	Provincial/territorial	No
AB376	Alta.	2021-06-18	2021-06-18	Vaccine	Vaccine — population to be vaccinated	Who: Alberta Health Services, Government of Alberta What: Announced that all 1st dose recipients age 12 and older are now eligible for their 2nd-dose booking Effective until:	https://www.alberta.ca/release.cfm?xID=7940044DF2425-9EF3-7F87-E9A210FDFA107CA9	Not applicable	Not applicable	Provincial/territorial	No
AB377	Alta.	2021-06-18	2021-07-01	Public information	Public information — phase and alert level changes	Who: Government of Alberta What: Announced the move to Stage 3 of Alberta's Open for Summer Plan after reaching the 70% threshold in 1st-dose vaccinations Effective until:	https://www.alberta.ca/release.cfm?xID=7940144E074DD-E72F-4915-342DE21DB9377300	https://www.alberta.ca/release.cfm?xID=79489DAA559B5-0124-F511-6AA1E92F0787B002	Easing	Provincial/territorial	No
AB378	Alta.	2021-06-18	2021-07-01	Closures/openings	Closures/openings — non-essential services	Who: Government of Alberta What: All provincial restrictions for non-essential services were lifted as a part of Stage 3 in Alberta's Open for Summer plan Effective until:	https://www.alberta.ca/release.cfm?xID=7940144E074DD-E72F-4915-342DE21DB9377300	https://www.alberta.ca/covid-19-public-health-actions.aspx	Easing	Provincial/territorial	No
AB379	Alta.	2021-06-18	2021-07-01	Closures/openings	Closures/openings — recreation	Who: Government of Alberta What: All provincial restrictions for recreational services and activities lifted as a part of Stage 3 in Alberta's Open for Summer plan Effective until:	https://www.alberta.ca/release.cfm?xID=7940144E074DD-E72F-4915-342DE21DB9377300	https://www.alberta.ca/covid-19-public-health-actions.aspx	Easing	Provincial/territorial	No
AB380	Alta.	2021-06-18	2021-07-01	Closures/openings	Closures/openings — education	Who: Government of Alberta What: All provincial restrictions around education (i.e., K–12 learning and post-secondary institutions) were lifted as a part of Stage 3 in Alberta's Open for Summer plan Effective until:	https://www.alberta.ca/release.cfm?xID=7940144E074DD-E72F-4915-342DE21DB9377300	https://www.alberta.ca/covid-19-public-health-actions.aspx	Easing	Provincial/territorial	No
AB381	Alta.	2021-06-18	2021-07-01	Distancing	Distancing — gatherings	Who: Government of Alberta What: All restrictions on indoor and outdoor gatherings were lifted as a part of Stage 3 in Alberta's Open for Summer plan Effective until:	https://www.alberta.ca/release.cfm?xID=7940144E074DD-E72F-4915-342DE21DB9377300	https://www.alberta.ca/covid-19-public-health-actions.aspx	Easing	Provincial/territorial	No
AB382	Alta.	2021-06-18	2021-07-01	Public information	Public information — masks	Who: Government of Alberta What: Announced in Stage 3 of Alberta's Open for Summer plan that general indoor masking is no longer required; masking is still mandatory for public transit, taxis, ride sharing and continuing/acute care settings; masking requirements can still be in effect by private entities like businesses or educational institutions Effective until:	https://www.alberta.ca/release.cfm?xID=7940144E074DD-E72F-4915-342DE21DB9377300	https://www.alberta.ca/covid-19-public-health-actions.aspx	Easing	Provincial/territorial	No
AB383	Alta.	2021-07-13	2021-07-13	Health services	Health services — visitors/patients/residents	Who: Alberta Health Services, Government of Alberta What: Announced the 1st phase of restrictions to lift on continuing care: visitors of continuing care residents will no longer be limited in number or conditions; visitors will still need to be screened for symptoms or known exposure upon entering a facility and wear masks in all common areas; and it is recommended that visitors not fully vaccin…	https://www.alberta.ca/release.cfm?xID=795464C13C264-E6FD-0B71-C8494365B3D0BB53	Not applicable	Easing	Provincial/territorial	No
AB384	Alta.	2021-07-13	2021-07-13	Health services	Health services — other	Who: Alberta Health Services, Government of Alberta What: Announced the 1st phase of restrictions to lift on continuing care: all limits to dining and recreation activities for residents removed; residents no longer required to be screened upon re-entering the building or required to quarantine if they have gone off-site (however, in specific circumstances, such as returning from an outbreak unit…	https://www.alberta.ca/release.cfm?xID=795464C13C264-E6FD-0B71-C8494365B3D0BB53	Not applicable	Easing	Provincial/territorial	No
AB385	Alta.	2021-07-12	2021-07-12	Vaccine	Vaccine — vaccination status	Who: Government of Alberta, Premier What: Announced that the province will not use vaccine passports Effective until:	Not applicable	https://www.cbc.ca/news/canada/calgary/covid-jason-kenney-vaccine-passports-1.6098986	Not applicable	Provincial/territorial	No
AB386	Alta.	2021-06-01	2021-06-01	Vaccine	Vaccine — implementation plans and frameworks	Who: Alberta Health Services What: Accelerated 2nd-dose appointments to a 12-week interval between doses Effective until:	https://www.alberta.ca/release.cfm?xID=79293DD1C740D-BB14-7802-8143F854985A9022	Not applicable	Not applicable	Provincial/territorial	No
AB387	Alta.	2021-03-16	2021-03-16	Health workforce	Health workforce — change in practice	Who: Alberta Health Services What: Announced that community physicians will support vaccine administration to increase vaccination capacity Effective until:	https://www.alberta.ca/release.cfm?xID=7773053DE8764-B2D4-D912-B6F8E169EA80BA50	Not applicable	Not applicable	Provincial/territorial	No
AB388	Alta.	2021-07-22	No data	Vaccine	Vaccine — implementation plans and frameworks	Who: Government of Alberta What: Announced launch of 1st mobile vaccination clinic Effective until:	https://www.alberta.ca/release.cfm?xID=79599123A4DEB-B3E9-4E65-634E1C9280FEEABE	Not applicable	Not applicable	Provincial/territorial	No
AB389	Alta.	2021-07-28	2021-07-29	Case management	Case management — self-isolation	Who: Government of Alberta What: Quarantine for close contacts will shift from mandatory to recommended; isolation for anyone with COVID-19 symptoms and for confirmed cases is still required Effective until:	https://www.alberta.ca/release.cfm?xID=7962654912AD7-EFD7-89F5-1AA4E31447E892D2	Not applicable	Easing	Provincial/territorial	No
AB390	Alta.	2021-07-28	2021-07-29	Case management	Case management — contact tracing	Who: Government of Alberta What: Contact tracers will no longer notify close contacts of exposure; individuals are asked to inform their close contacts when informed of their positive result Effective until:	https://www.alberta.ca/release.cfm?xID=7962654912AD7-EFD7-89F5-1AA4E31447E892D2	Not applicable	Easing	Provincial/territorial	No
AB391	Alta.	2021-07-28	2021-07-29	Case management	Case management — other	Who: Government of Alberta What: Outbreak management and identification will focus on high-risk locations, including continuing and acute care facilities and high-risk workplaces Effective until:	https://www.alberta.ca/release.cfm?xID=7962654912AD7-EFD7-89F5-1AA4E31447E892D2	Not applicable	Easing	Provincial/territorial	No
AB392	Alta.	2021-07-28	2021-07-29	Case management	Case management — test criteria	Who: Government of Alberta What: Asymptomatic testing no longer recommended; testing availability continued for the symptomatic Effective until:	https://www.alberta.ca/release.cfm?xID=7962654912AD7-EFD7-89F5-1AA4E31447E892D2	Not applicable	Not applicable	Provincial/territorial	No
AB393	Alta.	2021-07-28	2021-08-16	Case management	Case management — self-isolation	Who: Government of Alberta What: Isolation following a positive COVID-19 test result no longer required, but strongly recommended Effective until:	https://www.alberta.ca/release.cfm?xID=7962654912AD7-EFD7-89F5-1AA4E31447E892D2	Not applicable	Easing	Provincial/territorial	No
AB394	Alta.	2021-07-28	2021-08-16	Public information	Public information — masks	Who: Government of Alberta What: Announced that provincial mandatory masking orders lifted; some masking in acute or continuing care may still be required Effective until:	https://www.alberta.ca/release.cfm?xID=7962654912AD7-EFD7-89F5-1AA4E31447E892D2	Not applicable	Easing	Provincial/territorial	No
AB396	Alta.	2021-07-28	2021-08-16	Case management	Case management — test criteria	Who: Government of Alberta What: Testing through assessment centres available for Albertans with symptoms only when it is needed to help direct patient decisions; after 2021-08-31, testing available only through primary care settings Effective until: 2021-08-31	https://www.alberta.ca/release.cfm?xID=7962654912AD7-EFD7-89F5-1AA4E31447E892D2	Not applicable	Not applicable	Provincial/territorial	No
AB398	Alta.	2021-06-01	2021-06-01	Closures/openings	Closures/openings — non-essential services	Who: Government of Alberta What: Announced province entering Stage 1 in the Open for Summer Plan. See AB360 and AB362 or secondary source for list of worship and non-essential services measures. Effective until:	https://www.alberta.ca/release.cfm?xID=79291D8EBFE80-D42D-0107-DCED3DF860795E58	https://www.alberta.ca/enhanced-public-health-measures.aspx?utm_source=redirect&utm_medium=all&utm_campaign=Covid19&utm_term=OpenSummer	Easing	Provincial/territorial	No
AB399	Alta.	2021-06-01	2021-06-01	Closures/openings	Closures/openings — recreation	Who: Government of Alberta What: Announced province entering Stage 1 in the Open for Summer Plan. See AB361 or secondary source for list of measures. Effective until:	https://www.alberta.ca/release.cfm?xID=79291D8EBFE80-D42D-0107-DCED3DF860795E58	https://www.alberta.ca/enhanced-public-health-measures.aspx?utm_source=redirect&utm_medium=all&utm_campaign=Covid19&utm_term=OpenSummer	Easing	Provincial/territorial	No
AB400	Alta.	2021-06-09	2021-06-10	Closures/openings	Closures/openings — non-essential services	Who: Government of Alberta What: Announced province entering Stage 2 in the Open for Summer Plan. See AB364 or secondary source for list of measures. Effective until:	https://www.alberta.ca/release.cfm?xID=7934477F07AEA-A03E-C928-08F2CE679254D785	https://www.alberta.ca/enhanced-public-health-measures.aspx?utm_source=redirect&utm_medium=all&utm_campaign=Covid19&utm_term=OpenSummer	Easing	Provincial/territorial	No
AB401	Alta.	2021-06-09	2021-06-10	Closures/openings	Closures/openings — recreation	Who: Government of Alberta What: Announced province entering Stage 2 in the Open for Summer Plan. See AB365 or secondary source for list of measures. Effective until:	https://www.alberta.ca/release.cfm?xID=7934477F07AEA-A03E-C928-08F2CE679254D785	https://www.alberta.ca/enhanced-public-health-measures.aspx?utm_source=redirect&utm_medium=all&utm_campaign=Covid19&utm_term=OpenSummer	Easing	Provincial/territorial	No
AB402	Alta.	2021-06-09	2021-06-10	Closures/openings	Closures/openings — education	Who: Government of Alberta What: Announced province entering Stage 2 in the Open for Summer Plan. See AB366 or secondary source for list of measures. Effective until:	https://www.alberta.ca/release.cfm?xID=7934477F07AEA-A03E-C928-08F2CE679254D785	https://www.alberta.ca/enhanced-public-health-measures.aspx?utm_source=redirect&utm_medium=all&utm_campaign=Covid19&utm_term=OpenSummer	Easing	Provincial/territorial	No
AB403	Alta.	2021-08-30	2021-09-01	Vaccine	Vaccine — population to be vaccinated	Who: Government of Alberta What: 3rd doses available to those living in congregate care facilities and individuals with compromised immune systems; mRNA doses available to Albertans travelling to a jurisdiction that does not accept visitors who have been vaccinated with AstraZeneca–COVISHIELD or mixed doses Effective until:	https://www.alberta.ca/release.cfm?xID=79756F876B4E6-D0CF-EE2A-5B0A09CE5864BEFD	Not applicable	Not applicable	Provincial/territorial	No
AB404	Alta.	2021-09-03	2021-09-04	Public information	Public information — masks	Who: Government of Alberta What: Announced that mask mandate reinstated for all indoor public spaces and workplaces Effective until:	https://www.alberta.ca/release.cfm?xID=79784BF57DCAC-A05E-D976-EECFC5245D673C6D	Not applicable	Tightening	Provincial/territorial	No
AB405	Alta.	2021-09-03	2021-09-04	Closures/openings	Closures/openings — non-essential services	Who: Government of Alberta What: Restaurants, cafés, bars, pubs, nightclubs and other licensed establishments required to end alcohol service at 10 p.m. Effective until:	https://www.alberta.ca/release.cfm?xID=79784BF57DCAC-A05E-D976-EECFC5245D673C6D	Not applicable	Tightening	Provincial/territorial	No
AB406	Alta.	2021-09-03	2021-09-03	Distancing	Distancing — work from home	Who: Government of Alberta What: Recommended working from home where possible; employees on location must mask for all indoor settings except in work stations Effective until:	https://www.alberta.ca/release.cfm?xID=79784BF57DCAC-A05E-D976-EECFC5245D673C6D	Not applicable	Tightening	Provincial/territorial	No
AB407	Alta.	2021-09-03	No data	Distancing	Distancing — gatherings	Who: Government of Alberta What: Unvaccinated Albertans strongly encouraged to limit their indoor social gatherings to close contacts of only 2 families up to a maximum of 10 people; all Albertans encouraged to limit in-person contacts Effective until:	https://www.alberta.ca/release.cfm?xID=79784BF57DCAC-A05E-D976-EECFC5245D673C6D	Not applicable	Tightening	Provincial/territorial	No
AB408	Alta.	2021-09-03	2021-09-13	Vaccine	Vaccine — other	Who: Government of Alberta What: Announced a 1-time incentive of $100 debit card available for those 18 and older who receive a 1st or 2nd dose of vaccine between 2021-09-03 and 2021-10-14 Effective until:	https://www.alberta.ca/release.cfm?xID=79784BF57DCAC-A05E-D976-EECFC5245D673C6D	https://www.alberta.ca/release.cfm?xID=79828C633E9DB-F5B9-3F3A-A6DAF8C8FD8CE0F3	Not applicable	Provincial/territorial	No
AB409	Alta.	2021-09-15	No data	State of emergency	State of emergency	Who: Government of Alberta What: Declared a public health state of emergency Effective until:	https://www.alberta.ca/release.cfm?xID=79835371972F5-959C-11E8-8A4B6C2B5B2084EB#jumplinks-0	Not applicable	Tightening	Provincial/territorial	No
AB410	Alta.	2021-09-15	2021-09-16	Distancing	Distancing — work from home	Who: Government of Alberta What: Mandated work-from-home order, unless employer requires physical operational effectiveness Effective until:	https://www.alberta.ca/release.cfm?xID=79835371972F5-959C-11E8-8A4B6C2B5B2084EB#jumplinks-0	Not applicable	Tightening	Provincial/territorial	No
AB411	Alta.	2021-09-15	2021-09-16	Distancing	Distancing — gatherings	Who: Government of Alberta What: Private indoor gatherings for fully vaccinated individuals limited to a single household plus another, to a maximum of 10 people; unvaccinated vaccine-eligible individuals not permitted to attend indoor gatherings; outdoor private gatherings permitted to maximum of 200 people with distancing Effective until:	https://www.alberta.ca/release.cfm?xID=79835371972F5-959C-11E8-8A4B6C2B5B2084EB#jumplinks-0	Not applicable	Tightening	Provincial/territorial	No
AB412	Alta.	2021-09-15	2021-09-16	Distancing	Distancing — gatherings	Who: Government of Alberta What: Attendance at places of worship limited to 33% capacity with distancing and mandatory masks Effective until:	https://www.alberta.ca/release.cfm?xID=79835371972F5-959C-11E8-8A4B6C2B5B2084EB#jumplinks-0	Not applicable	Tightening	Provincial/territorial	No
AB413	Alta.	2021-09-15	2021-09-16	Closures/openings	Closures/openings — education	Who: Government of Alberta What: Mandatory masking for students in grades 4 and up, plus staff and teachers in all grades; elementary schools to implement class cohorting; distancing and masking not required for youth 18 and younger when engaged in physical activity Effective until:	https://www.alberta.ca/release.cfm?xID=79835371972F5-959C-11E8-8A4B6C2B5B2084EB#jumplinks-0	Not applicable	Tightening	Provincial/territorial	No
AB414	Alta.	2021-09-15	2021-09-16	Closures/openings	Closures/openings — recreation	Who: Government of Alberta What: Youth (18 and younger) indoor recreation permitted with distance and masking, where possible, and symptom screening for participants; youth 18 and younger not required to mask or maintain distance during physical activity (e.g., team sport); spectators limited to 33% capacity and required to wear a mask and maintain physical distance Effective until:	https://www.alberta.ca/release.cfm?xID=79835371972F5-959C-11E8-8A4B6C2B5B2084EB#jumplinks-0	Not applicable	Tightening	Provincial/territorial	No
AB415	Alta.	2021-09-15	2021-09-16	Closures/openings	Closures/openings — daycares	Who: Government of Alberta What: Children's day camps must have distancing between participants and indoor masking; overnight camps must follow cohort models Effective until:	https://www.alberta.ca/release.cfm?xID=79835371972F5-959C-11E8-8A4B6C2B5B2084EB#jumplinks-0	Not applicable	Tightening	Provincial/territorial	No
AB416	Alta.	2021-09-15	2021-09-20	Closures/openings	Closures/openings — non-essential services	Who: Government of Alberta What: Restaurants limited to outdoor dining with a maximum of 6 per table. Liquor sales limited to 10 p.m., 11 p.m. for consumption. All indoor ceremonies (e.g., weddings and funerals) limited to 50 attendees or 50% capacity, whichever is less. No indoor receptions permitted. Outdoor ceremonies limited to 200 attendees. Outdoor receptions required to follow liquor sales…	https://www.alberta.ca/release.cfm?xID=79835371972F5-959C-11E8-8A4B6C2B5B2084EB#jumplinks-0	Not applicable	Tightening	Provincial/territorial	No
AB417	Alta.	2021-09-15	2021-09-20	Vaccine	Vaccine — vaccination status	Who: Government of Alberta What: Vaccine-eligible individuals will be required to provide government-issued proof of immunization or a negative privately paid COVID-19 test to access a variety of participating social, recreational events and businesses throughout the province. Businesses participating in the Restrictions Exemptions Program can operate as usual if they require patrons 12 and over …	https://www.alberta.ca/covid-19-public-health-actions.aspx	https://www.alberta.ca/release.cfm?xID=79835371972F5-959C-11E8-8A4B6C2B5B2084EB#jumplinks-0	Easing/tightening	Provincial/territorial	No
AB420	Alta.	2021-09-15	2021-09-20	Closures/openings	Closures/openings — recreation	Who: Government of Alberta What: Attendance at entertainment and recreation facilities (e.g., libraries, conferences, concerts) limited to 33% capacity; attendees only permitted to attend with members from their own household, or 1 other household for those living alone. Attendees must be masked and maintain 2-metre distance. Adult (over 18) indoor sport, fitness and recreation prohibited from in…	https://www.alberta.ca/release.cfm?xID=79835371972F5-959C-11E8-8A4B6C2B5B2084EB#jumplinks-0	Not applicable	Tightening	Provincial/territorial	No
AB422	Alta.	2021-09-14	2021-09-16	Vaccine	Vaccine — vaccination status	Who: Government of Alberta What: Albertans can print a copy of their card-sized COVID-19 proof of vaccination or show it on their phone or tablet through the MyHealth Records app Effective until:	https://www.alberta.ca/release.cfm?xID=79830F31F8B66-0DC7-3C79-03CC5EBAD454203A	Not applicable	Not applicable	Provincial/territorial	No
AB423	Alta.	2021-09-21	2021-09-21	Vaccine	Vaccine — population to be vaccinated	Who: Government of Alberta What: Additional immunocompromising conditions added to qualify individuals for a 3rd dose at least 8 weeks after their 2nd dose Effective until:	https://www.alberta.ca/release.cfm?xID=79865694BB672-0E2D-8BE6-273FFDBE445C57D1	Not applicable	Not applicable	Provincial/territorial	No
AB424	Alta.	2021-08-30	2021-09-01	Vaccine	Vaccine — implementation plans and frameworks	Who: Government of Alberta What: Announced that 3rd doses will be made available to seniors living in congregate care facilities and those who are immunocompromised Effective until:	https://www.alberta.ca/release.cfm?xID=79756F876B4E6-D0CF-EE2A-5B0A09CE5864BEFD	Not applicable	Not applicable	Provincial/territorial	No
AB425	Alta.	2021-09-30	2021-10-15	Vaccine	Vaccine — vaccination status	Who: Government of Alberta What: Proof of vaccination required for Alberta Public Service employees. Employees have until 2021-11-30 to submit proof of full vaccination; those who do not will be required to obtain an accommodation based on the Alberta Human Rights Act or produce a negative PCR or rapid test within 72 hours of every scheduled work day or shift. Effective 2021-12-14, these tests wi…	https://www.alberta.ca/release.cfm?xID=79917372CAAE4-A799-9E9B-C3F39550E2141819	Not applicable	Not applicable	Provincial/territorial	No
AB426	Alta.	2021-09-20	2021-09-21	Vaccine	Vaccine — vaccination status	Who: Government of Alberta What: Albertans can visit a local registry agent and request a printed version of their vaccination card at no cost Effective until:	https://www.alberta.ca/release.cfm?xID=798562F889002-EE14-76E6-862C4FA6FA138B65	Not applicable	Not applicable	Provincial/territorial	No
AB428	Alta.	2021-08-31	2021-08-31	Vaccine	Vaccine — vaccination status	Who: Alberta Health Services What: Announced that all health care providers need to be fully immunized for COVID-19 by 2021-10-31 Effective until:	https://albertahealthservices.ca/news/Page16165.aspx	Not applicable	Not applicable	Provincial/territorial	No
AB429	Alta.	2021-08-16	2021-08-17	Health workforce	Health workforce — safety guidelines	Who: Alberta College and Association of Chiropractors What: Updated service guidelines for chiropractors as a result of eased COVD-19 restrictions; these updates relate to active screening of clients and managing symptomatic patients Effective until:	https://d15k2d11r6t6rl.cloudfront.net/public/users/Integrators/BeeProAgency/443036_423016/ACAC%20Direction%20for%20providing%20services%20under%20eased%20pandemic%20restrictions%20-%20August%2016%2C%202021.pdf	Not applicable	Not applicable	Provincial/territorial	No
AB430	Alta.	2021-07-05	2021-07-05	Health workforce	Health workforce — safety guidelines	Who: College of Alberta Dental Assistants What: Replaced COVID-19 dental practice guidelines with several key considerations, due to changes to COVID-19 pandemic health restrictions; these considerations relate to infection control, use of personal protective equipment and risk assessments Effective until:	https://www.dentalhealthalberta.ca/wp-content/uploads/2021/07/Key-Considerations-for-Dental-Practice-Moving-Forward-During-COVID-v6.pdf	https://abrda.ca/front-page/key-considerations-for-stage-3/	Not applicable	Provincial/territorial	No
AB431	Alta.	2021-09-15	2021-09-15	Vaccine	Vaccine — other	Who: College of Physicians and Surgeons of Alberta What: Issued guidance for physicians to evaluate and inform requests for medical exemptions from COVID-19 vaccination Effective until:	https://cpsa.ca/wp-content/uploads/2021/09/Guidance-for-Physicians-COVID19-Vaccine-Exemption.pdf	Not applicable	Not applicable	Provincial/territorial	No
AB432	Alta.	2021-09-20	2021-09-20	Closures/openings	Closures/openings — recreation	Who: Government of Alberta What: Announced that proof of vaccination is not required for youth under the age of 18 who are taking part in sport, recreation and performance activities Effective until:	https://www.alberta.ca/release.cfm?xID=798603772A116-01BD-DDF5-A2D07BC82A71BA28	Not applicable	Not applicable	Provincial/territorial	No
AB434	Alta.	2021-09-21	2021-09-21	Vaccine	Vaccine — population to be vaccinated	Who: Government of Alberta What: Province expanded eligibility for 3rd doses (booster) of the COVID-19 vaccine to more immunocompromised Albertans: individuals with advanced HIV infection, immunodeficiency syndromes and receiving high-dose systemic corticosteroids Effective until:	https://www.alberta.ca/release.cfm?xID=79865694BB672-0E2D-8BE6-273FFDBE445C57D1#jumplinks-1	Not applicable	Not applicable	Provincial/territorial	No
AB435	Alta.	2021-09-21	2021-09-21	Health workforce	Health workforce — supply management	Who: Government of Alberta What: Formally requested that the federal government provide aero-medical evacuation capability to relocate COVID-19 patients out of Alberta, and intensive care unit (ICU) registered nurses and respiratory therapists to assist in Alberta's critical care response Effective until:	https://www.cbc.ca/news/canada/calgary/alberta-asks-ottawa-for-covid-19-help-1.6184484	Not applicable	Not applicable	Provincial/territorial	No
AB436	Alta.	2021-10-05	2021-10-06	Vaccine	Vaccine — population to be vaccinated	Who: Government of Alberta What: Albertans age 75 and older and First Nations, Inuit and Métis people age 65 and older can begin booking their 3rd dose at least 6 months after their 2nd dose Effective until:	https://www.alberta.ca/release.cfm?xID=8010538CC0EBC-0C02-10B8-20DF212AD7B78FC4	Not applicable	Not applicable	Provincial/territorial	Yes
AB437	Alta.	2021-10-05	2021-10-06	Case management	Case management — education	Who: Government of Alberta What: Announced the resuming of public reporting of COVID-19 cases in schools, initiating contact notification in schools, clarifying COVID-19 outbreak definitions, providing rapid testing kits Effective until:	https://www.alberta.ca/release.cfm?xID=8010338004656-FFAD-9A4C-1513D6E78C7690C9	Not applicable	Tightening	Provincial/territorial	No
AB438	Alta.	2021-10-06	2021-10-06	Closures/openings	Closures/openings — education	Who: Government of Alberta What: Strongly encouraging all school authorities to develop policies that require proof of vaccination or a negative COVID-19 test for teachers, staff and anyone who enters a school Effective until:	https://www.alberta.ca/release.cfm?xID=8010338004656-FFAD-9A4C-1513D6E78C7690C10	Not applicable	Not applicable	Provincial/territorial	No
AB439	Alta.	2021-10-19	2021-10-25	Health services	Health services — visitors/patients/residents	Who: Government of Alberta What: Required masking for visitors at continuing care facilities at all times, regardless of vaccination status; residents not required to be masked; health officials strongly encouraging unvaccinated family and friends to not visit residents in person; facility operators also able to implement additional rules, such as requiring proof of vaccination Effective until:	https://www.alberta.ca/release.cfm?xID=801790BB3DBA2-D01C-298D-50C7A7C7FAAC88A6	Not applicable	Tightening	Provincial/territorial	No
AB440	Alta.	2021-10-19	2021-10-25	Case management	Case management — self-isolation	Who: Government of Alberta What: Continuing care residents transferring to a continuing care facility from hospital or returning from a hospital stay longer than 24 hours must stay in quarantine until they test negative for COVID-19 Effective until:	https://www.alberta.ca/release.cfm?xID=801790BB3DBA2-D01C-298D-50C7A7C7FAAC88A6	Not applicable	Tightening	Provincial/territorial	No
AB445	Alta.	2021-10-22	2021-10-25	Closures/openings	Closures/openings — non-essential services	Who: Government of Alberta What: Albertans need to provide proof of 2 COVID-19 vaccine doses to access many restaurants, movies, sporting events and other businesses provincewide; those not fully vaccinated can still choose to provide a privately paid negative COVID-19 test from within the previous 72 hours or valid proof of medical exemption Effective until:	https://www.alberta.ca/release.cfm?xID=801969E8DC891-0120-155E-5E7A03F3E840C402	Not applicable	Tightening	Provincial/territorial	No
AB446	Alta.	2021-11-03	2021-11-08	Vaccine	Vaccine — population to be vaccinated	Who: Government of Alberta What: Starting 2021-11-08, all Albertans age 70 and older, First Nations, Métis and Inuit people age 18 and older, front-line health care workers who received their 1st 2 doses less than 8 weeks apart and Albertans who received 2 doses of AstraZeneca or 1 dose of Janssen while abroad will be eligible to book a 3rd dose (booster) Effective until:	https://www.alberta.ca/release.cfm?xID=802780D2A1A8F-D48E-2DA0-DACDF6CB6C972205	Not applicable	Not applicable	Provincial/territorial	Yes
AB447	Alta.	2021-11-12	2021-11-12	Vaccine	Vaccine — purchasing and allocation	Who: Government of Alberta What: Alberta receives 5,000 doses of Janssen vaccine Effective until:	https://www.alberta.ca/release.cfm?xID=80354DE9AAB8B-0F8D-64C1-676488368323AB83	Not applicable	Not applicable	Provincial/territorial	No
AB448	Alta.	2021-11-12	2021-11-15	Closures/openings	Closures/openings — non-essential services	Who: Government of Alberta What: Alberta’s vaccine record with a QR code will be required to access venues and businesses taking part in Restrictions Exemption Program Effective until:	https://www.alberta.ca/release.cfm?xID=80356DFDD1D7B-F629-3FF1-95FD217368972D1D	Not applicable	Tightening	Provincial/territorial	No
AB450	Alta.	2021-11-19	2021-11-22	Vaccine	Vaccine — implementation plans and frameworks	Who: Government of Alberta What: Alberta’s government welcomes the news that Health Canada has approved the Pfizer vaccine for children age 5 to 11; vaccines expected to arrive in the province the week of 2021-11-22 Effective until:	https://www.alberta.ca/release.cfm?xID=80438497385D1-B01B-ED4F-028792BADE86801B	Not applicable	Not applicable	Provincial/territorial	No
AB451	Alta.	2021-11-22	2021-11-22	Health services	Health services — equipment	Who: Government of Alberta What: Non-health care agencies receive free personal protective equipment Effective until:	https://www.alberta.ca/release.cfm?xID=80444DD0606FD-F33D-2A82-779179343BF7938D	Not applicable	Not applicable	Provincial/territorial	No
AB452	Alta.	2021-11-10	2021-11-10	Case management	Case management — treatment	Who: Alberta Health Services What: Monoclonal antibody treatment, Sotrovimab, available for outpatient administration to people 65 and older who test positive but have not received any doses of the COVD-19 vaccine; also solid organ transplant and stem cell transplant recipients who are COVID-19 positive regardless of their vaccination status Effective until:	https://www.cbc.ca/news/canada/calgary/covid-alberta-treatment-drug-seniors-1.6243409	https://www.albertahealthservices.ca/topics/Page17753.aspx	Not applicable	Provincial/territorial	No
AB453	Alta.	2021-11-25	2021-11-29	Closures/openings	Closures/openings — recreation	Who: Government of Alberta What: Announced that ski hills can operate outdoor activities without implementing the Restrictions Exemption Program, and trade shows can opt into the program Effective until:	https://www.alberta.ca/release.cfm?xID=804797BEB85DF-B373-955B-47346CC7D70B7177	Not applicable	Not applicable	Provincial/territorial	No
AB454	Alta.	2021-11-29	2021-12-13	Case management	Case management — test criteria	Who: Government of Alberta What: Introduced temporary, frequent and targeted COVID-19 testing as part of the Immunization of Workers for COVID-19 Policy; only sites considered at significant risk of service disruptions resulting from staffing shortages due to unimmunized employees will be part of the testing program; employees who chose not to be fully immunized and have not been granted an accom…	https://www.alberta.ca/release.cfm?xID=805124A2FC4A3-975B-85F4-452E46A1264A5682	Not applicable	Not applicable	Provincial/territorial	No
AB455	Alta.	2021-11-24	2021-11-24	Public information	Public information — launch of webpage/resource	Who: Government of Alberta What: Employees of Alberta based businesses and organizations that have enrolled in the program can now access the online Restrictions Exemption Program Safety Training Effective until:	https://www.alberta.ca/release.cfm?xID=8046444F80897-AA95-3F1F-645BBAF335CA8158	Not applicable	Not applicable	Provincial/territorial	No
AB456	Alta.	2021-11-23	2021-11-24	Vaccine	Vaccine — vaccination status	Who: Government of Alberta What: Albertans planning to travel can download an updated vaccine record with a QR code to use within and outside Canada as of 2021-11-24 Effective until:	https://www.alberta.ca/release.cfm?xID=80456169D3433-A1F3-41B2-1D74D8F8DCE69284	Not applicable	Not applicable	Provincial/territorial	No
AB457	Alta.	2021-11-23	2021-11-24	Vaccine	Vaccine — population to be vaccinated	Who: Government of Alberta What: Starting 2021-11-24, Alberta will begin taking vaccine bookings for 5- to 11-year-olds Effective until:	https://www.alberta.ca/release.cfm?xID=80454160CD2DE-C190-814E-83D2179369E8C83B	Not applicable	Not applicable	Provincial/territorial	No
AB458	Alta.	2021-12-01	2021-12-02	Vaccine	Vaccine — population to be vaccinated	Who: Government of Alberta What: Starting 2021-12-02, all Albertans age 60 and older can book appointments for a 3rd dose (booster) of mRNA vaccine 6 months after receiving their 2nd dose; 1st appointments will be available beginning 2021-12-06 Effective until:	https://www.alberta.ca/release.cfm?xID=80535B13162A4-D0DB-238A-6244AF1905D0EA87	Not applicable	Not applicable	Provincial/territorial	No
AB460	Alta.	2021-12-15	2021-12-17	Case management	Case management — other	Who: Government of Alberta What: Alberta’s rapid testing program is expanding to allow all Albertans to have access to free rapid tests; kits of 5 individual tests will be available at select Alberta Health Services sites and select pharmacies starting 2021-12-17; more than 500,000 rapid antigen test kits will initially be available for at-home use; rapid test kits will also be made available at …	https://www.alberta.ca/release.cfm?xID=8061074A50A8A-A7AF-F997-AE67322C432F97F1	Not applicable	Not applicable	Provincial/territorial	No
AB461	Alta.	2021-12-15	2021-12-15	Vaccine	Vaccine — population to be vaccinated	Who: Government of Alberta What: As of 2021-12-15, Albertans age 50 and older and all health care workers who had their 2nd dose 6 months ago or longer can book a 3rd dose (booster) of an mRNA COVID-19 vaccine to increase their protection against the virus Effective until:	https://www.alberta.ca/release.cfm?xID=8061074A50A8A-A7AF-F997-AE67322C432F97F1	Not applicable	Not applicable	Provincial/territorial	No
AB462	Alta.	2021-12-21	2021-12-24	Closures/openings	Closures/openings — non-essential services	Who: Government of Alberta What: For venues in the Restrictions Exemption Program: maximum table capacity of 10 people in restaurants, pubs and bars; no mingling between tables; no interactive activities at restaurants, pubs and bars (e.g., dancing, darts and billiards); restaurants, pubs and bars must stop liquor service at 11 p.m. and close at 12:30 a.m. Effective until:	https://www.alberta.ca/release.cfm?xID=80645B80151B7-DB80-5CB2-610687DC575F2B5C	Not applicable	Easing	Provincial/territorial	No
AB464	Alta.	2021-12-21	2021-12-21	Vaccine	Vaccine — population to be vaccinated	Who: Government of Alberta What: All Albertans age 18 and older who received their 2nd COVID-19 vaccine at least 5 months ago can now book a 3rd dose (booster) Effective until:	https://www.alberta.ca/release.cfm?xID=80645B80151B7-DB80-5CB2-610687DC575F2B5C	https://www.alberta.ca/release.cfm?xID=80644AE496CAE-A0A5-EF1A-8A67135EAC4087BF	Not applicable	Provincial/territorial	No
AB465	Alta.	2021-12-23	2021-12-23	Health workforce	Health workforce — supply management	Who: Government of Alberta What: Offered a testing option available to any unimmunized staff member who wants to return to work; as of 2021-12-23, approximately 1,400 full- and part-time Alberta Health Services staff who are not fully immunized had been placed on unpaid leave Effective until: 2022-03	https://www.alberta.ca/release.cfm?xID=806621E65F511-914D-CC9D-773B060A6702F6D2	Not applicable	Easing	Provincial/territorial	No
AB466	Alta.	2021-12-30	2021-12-30	Closures/openings	Closures/openings — education	Who: Government of Alberta What: Announced schools will not return to in-person learning as scheduled; Grade 12 winter break will be extended provincewide Effective until:	https://www.alberta.ca/release.cfm?xID=806788B71C10B-FD14-1E3C-70163D5371BF71E0	Not applicable	Tightening	Provincial/territorial	No
AB467	Alta.	2022-01-10	2022-01-10	Case management	Case management — test criteria	Who: Government of Alberta What: Due to high PCR test demand, test eligibility has shifted to specific individuals: those in continuing care, Indigenous peoples, hospital staff and patients, transplant recipients and donors, and high-risk patients are subject to further testing conditions Effective until:	https://www.alberta.ca/release.cfm?xID=81713BDE550F6-EA7F-B4E3-A944582ADC64F2EC	Not applicable	Not applicable	Provincial/territorial	Yes
AB468	Alta.	2022-01-18	2022-01-20	Vaccine	Vaccine — population to be vaccinated	Who: Government of Alberta What: Beginning 2022-01-20, individuals age 18 and older who have specific immunocompromising conditions can book appointments for 4th doses online; 4th doses (booster) can be received 5 months after receiving 3rd dose (booster) Effective until:	https://www.alberta.ca/release.cfm?xID=81748599D6048-06FF-3F53-04B77B225C972681	Not applicable	Not applicable	Provincial/territorial	No
AB469	Alta.	2022-01-25	2022-01-31	Case management	Case management — treatment	Who: Government of Alberta What: Beginning 2022-01-31, individuals who have a confirmed COVID-19 infection and meet certain medical criteria can receive Paxlovid to treat their infection Effective until:	https://www.alberta.ca/release.cfm?xID=81782C40D5547-AD19-27C0-6D5D8405D1FD31A5	Not applicable	Not applicable	Provincial/territorial	No
AB470	Alta.	2021-12-30	2022-01-10	Case management	Case management — education	Who: Government of Alberta What: Alberta Health and Municipal Affairs’ PPE Task Force will deliver 8.6 million rapid tests and 16.5 million masks to schools, starting the week of 2022-01-10 Effective until:	https://www.alberta.ca/release.cfm?xID=806788B71C10B-FD14-1E3C-70163D5371BF71E0	Not applicable	Not applicable	Provincial/territorial	No
AB471	Alta.	2021-10-05	2021-10-06	Distancing	Distancing — gatherings	Who: Government of Alberta What: Outdoor private social gatherings limited to a maximum of 20 people, with 2-metre physical distancing between households at all times; this is a decrease from the previous limit of 200 attendees Effective until:	https://www.alberta.ca/release.cfm?xID=8010538CC0EBC-0C02-10B8-20DF212AD7B78FC4	Not applicable	Tightening	Provincial/territorial	No
AB472	Alta.	2021-10-22	2021-11-15	Vaccine	Vaccine — vaccination status	Who: Government of Alberta What: Starting 2022-11-15, Albertans required to show vaccine record with QR code for proof of vaccination at all businesses participating in the Restrictions Exemption Program; the records can be quickly and easily confirmed through the AB COVID Records Verifier app; proof of personal identification is still required Effective until:	https://www.alberta.ca/release.cfm?xID=801969E8DC891-0120-155E-5E7A03F3E840C402	https://www.alberta.ca/release.cfm?xID=80356DFDD1D7B-F629-3FF1-95FD217368972D1D	Tightening	Provincial/territorial	No
AB473	Alta.	2021-12-15	2021-12-15	Distancing	Distancing — gatherings	Who: Government of Alberta What: Indoor private social gatherings no longer limited to 2 households; the maximum number of individuals 18 years and older permitted is 10; no distinction between vaccinated and unvaccinated Albertans Effective until:	https://www.alberta.ca/release.cfm?xID=8061074A50A8A-A7AF-F997-AE67322C432F97F1	Not applicable	Easing	Provincial/territorial	No
AB474	Alta.	2022-01-05	2022-01-10	Closures/openings	Closures/openings — education	Who: Government of Alberta What: Early Childhood Services to Grade 12 students return to classrooms with measures in place to continue learning safely Effective until:	https://www.alberta.ca/release.cfm?xID=81695BC01F3A2-FCDD-B660-8693473704E81BE1	Not applicable	Easing	Provincial/territorial	No
AB475	Alta.	2021-12-15	2021-12-15	Case management	Case management — education	Who: Government of Alberta What: Announced all K–6 schools on alert status (2 or more cases in the last 14 days who were present at school while infectious) can now request rapid test kits; participation in the program is optional for schools, parents and staff Effective until:	https://www.alberta.ca/release.cfm?xID=8061074A50A8A-A7AF-F997-AE67322C432F97F1	Not applicable	Not applicable	Provincial/territorial	No
AB476	Alta.	2022-01-03	2022-01-03	Case management	Case management — self-isolation	Who: Government of Alberta What: Reduced isolation period to 5 days for fully vaccinated people Effective until:	https://open.alberta.ca/publications/cmoh-order-01-2022#summary	Not applicable	Easing	Provincial/territorial	No
AB477	Alta.	2021-12-23	2021-12-23	Case management	Case management — contact tracing	Who: Government of Alberta What: The province will focus investigation on cases in “high-priority” settings such as continuing care and those who work in health care; cases not in these settings will still be notified of their test result and will receive a call about their isolation requirements, but there will be no full investigation in these cases; that means cases outside those high-priority…	https://globalnews.ca/news/8470992/alberta-health-covid-19-coronavirus-december-23/	Not applicable	Easing/tightening	Provincial/territorial	No
AB478	Alta.	2021-12-23	2021-12-23	Case management	Case management — test criteria	Who: Government of Alberta What: Announced the province is changing the criteria for who qualifies for a PCR test; rapid tests will be the preferred test for most people who have symptoms Effective until:	https://globalnews.ca/news/8470992/alberta-health-covid-19-coronavirus-december-23/	Not applicable	Not applicable	Provincial/territorial	No
AB479	Alta.	2021-12-23	2021-12-23	Case management	Case management — self-isolation	Who: Government of Alberta What: Announced those with symptoms who test negative should stay in isolation and repeat rapid test 24 to 48 hours after the 1st; if negative a 2nd time, stay in isolation until symptoms resolve, but no further measures required after recovery Effective until:	https://globalnews.ca/news/8470992/alberta-health-covid-19-coronavirus-december-23/	Not applicable	Not applicable	Provincial/territorial	No
AB480	Alta.	2021-10-12	2021-10-12	Vaccine	Vaccine — vaccination status	Who: Government of Alberta What: Businesses and organizations can begin using the free AB Covid Records Verifier app to quickly and easily confirm their patrons’ vaccination status; the app is available for download on Apple and Android devices through the respective app stores Effective until:	https://www.alberta.ca/release.cfm?xID=801459F4F3BA7-B1C1-9717-4E14290415FE7E8D	Not applicable	Not applicable	Provincial/territorial	No
AB481	Alta.	2021-11-12	2021-11-12	Vaccine	Vaccine — population to be vaccinated	Who: Government of Alberta What: Starting 2021-11-12, Albertans 18 years and older can book appointments to receive the Janssen (Johnson & Johnson) COVID-19 vaccine Effective until:	https://www.alberta.ca/release.cfm?xID=80354DE9AAB8B-0F8D-64C1-676488368323AB83	Not applicable	Not applicable	Provincial/territorial	No
AB482	Alta.	2021-12-23	2021-12-23	Case management	Case management — test criteria	Who: Government of Alberta, Alberta Health Services (AHS) What: Required unimmunized AHS staff to provide proof of a negative Health Canada-approved COVID-19 test, completed no more than 48 hours before each of their working shifts; a positive rapid antigen test would require a PCR test; testing will be available at their expense Effective until: 2022-03	https://www.alberta.ca/release.cfm?xID=806621E65F511-914D-CC9D-773B060A6702F6D2	Not applicable	Not applicable	Provincial/territorial	No
AB483	Alta.	No data	2021-12-20	Contextual information	Contextual information — holiday	Who: Edmonton public schools What: Winter break return to school delayed in all regions Effective until: 2022-01-10	https://www.alberta.ca/release.cfm?xID=81695BC01F3A2-FCDD-B660-8693473704E81BE1	https://publicholidays.net/school-holidays/alberta/	Not applicable	Provincial/territorial	No
AB484	Alta.	2022-01-20	2022-01-20	Health workforce	Health workforce — change in practice	Who: Alberta College of Pharmacy What: Provided temporary accommodation for pharmacists to prescribe for patients without seeing them in person, so that necessary care can be accessed and continued Effective until: 2022-07-01	https://abpharmacy.ca/covid-19-guidance-pharmacists-and-pharmacy-technicians	Not applicable	Not applicable	Provincial/territorial	No
AB485	Alta.	2021-12-30	2022-01-01	Health services	Health services — telemedicine/virtual care	Who: Government of Alberta What: Announced adjustments to virtual care billings for physicians, including billing for time spent on indirect care and billing for longer visits using a complex modifier code Effective until:	https://www.alberta.ca/release.cfm?xID=80674861D522F-EBC3-F4A1-9745E800F6434393	Not applicable	Not applicable	Provincial/territorial	No
AB486	Alta.	2022-01-20	2022-01-20	Health workforce	Health workforce — supply management	Who: Government of Alberta What: Announced implementation of alternate team-based care models to maximize availability of workforce to support patient care; 610 nursing students have joined the team and will work and get educational credit for assisting through this wave Effective until:	https://www.alberta.ca/release.cfm?xID=81757C05D9E4E-DC04-0565-968574A2E293D50D	Not applicable	Not applicable	Provincial/territorial	No
AB487	Alta.	2021-11-29	2021-11-29	Vaccine	Vaccine — vaccination status	Who: Government of Alberta What: Alberta Health Services will be extending the COVID-19 Immunization policy deadline for health care staff to 2021-12-13; also the proof of negative COVID-19 testing program starting 2021-12-13 for unvaccinated staff in some communities Effective until:	https://www.alberta.ca/release.cfm?xID=805124A2FC4A3-975B-85F4-452E46A1264A5682	Not applicable	Not applicable	Provincial/territorial	No
AB488	Alta.	2022-01-24	2022-01-24	Health workforce	Health workforce — supply management	Who: Government of Alberta What: Announced an immediate 10-point plan to maximize emergency medical services capacity; actions include hiring more paramedics and transferring low-priority calls to other agencies Effective until:	https://www.alberta.ca/release.cfm?xID=817698A0B3E38-CB1E-7434-A9265705634345ED	Not applicable	Not applicable	Provincial/territorial	No
AB489	Alta.	2021-10-22	2021-10-22	Vaccine	Vaccine — vaccination status	Who: Alberta Health Services What: Extended the deadline for mandatory COVID-19 immunization for health care providers to 2021-11-30 Effective until:	https://albertahealthservices.ca/news/releases/2021/Page16253.aspx	Not applicable	Not applicable	Provincial/territorial	No
AB490	Alta.	2022-01-31	2022-02-01	Health workforce	Health workforce — supply management	Who: Government of Alberta What: Announced $2 million to recruit 20 new family physicians in rural communities in the next 3 years Effective until:	https://www.alberta.ca/release.cfm?xID=81818F463978F-04A5-4B8A-9BB4573775071AC9	Not applicable	Not applicable	Provincial/territorial	No
AB491	Alta.	2021-12-21	2021-12-24	Closures/openings	Closures/openings — recreation	Who: Government of Alberta What: For venues in the Restrictions Exemption Program: 50% capacity limit at venues that seat more than 1,000 people; for venues with capacity between 500 and 1,000 occupants, 500 is the limit; no food or drink in seated audience settings or during intermissions in the above-mentioned venues; no impact on venues under 500 capacity Effective until:	https://www.alberta.ca/release.cfm?xID=80645B80151B7-DB80-5CB2-610687DC575F2B5C	Not applicable	Easing	Provincial/territorial	No
AB492	Alta.	2022-02-14	2022-02-15	Vaccine	Vaccine — population to be vaccinated	Who: Government of Alberta What: Youth ages 12 to 17 with underlying health conditions and all First Nations, Métis and Inuit youth in this age group will be eligible to book a 3rd dose (booster); youth ages 12 to 17 with immunocompromising conditions will be eligible to book a 4th dose (booster); all children ages 5 to 11 who have specific immunocompromising conditions will also be eligible to b…	https://www.alberta.ca/release.cfm?xID=81891C7C50A59-9623-015C-DC8AFC026C8E46CD	Not applicable	Not applicable	Provincial/territorial	Yes
AB493	Alta.	2022-03-01	2022-03-01	Public information	Public information — phase and alert level changes	Who: Government of Alberta What: The province moves to Step 2, which includes ending capacity and gathering limits; remaining school requirements are lifted, as are public masking requirements except in high-risk settings Effective until:	https://www.alberta.ca/release.cfm?xID=82007BF10EEAE-0675-A769-C0DB800A82925D0A	Not applicable	Easing	Provincial/territorial	No
AB503	Alta.	2022-03-08	2022-03-14	Vaccine	Vaccine — population to be vaccinated	Who: Government of Alberta What: Starting 2022-03-14, Albertans ages 12 to 17 can begin booking appointments for 3rd doses (booster) Effective until:	https://www.alberta.ca/release.cfm?xID=82069352E345F-9B38-D23A-8323D5BB47FD72E2	Not applicable	Not applicable	Provincial/territorial	No
AB504	Alta.	2022-03-08	2022-03-10	Vaccine	Vaccine — vaccination status	Who: Government of Alberta, Alberta Health Services (AHS) What: AHS will no longer require proof of COVID-19 vaccination or regular rapid testing of its current workers Effective until:	https://www.alberta.ca/release.cfm?xID=8206835279AEF-F976-3D2F-EAA53CFCDD239C52	https://www.cbc.ca/news/canada/calgary/unvaccinated-health-care-workers-called-back-to-work-after-ahs-covid-vaccine-mandate-lifted-1.6385568	Not applicable	Provincial/territorial	No
AB505	Alta.	2022-03-31	2022-04-01	Case management	Case management — treatment	Who: Government of Alberta What: More pharmacies can supply COVID-19 antiviral Paxlovid medication to eligible Albertans Effective until:	https://www.alberta.ca/release.cfm?xID=822359E14E00B-D965-BC47-BFD4C52D42540237	Not applicable	Not applicable	Provincial/territorial	No
AB506	Alta.	2022-04-06	2022-04-12	Vaccine	Vaccine — population to be vaccinated	Who: Government of Alberta What: All Albertans age 70 and older, First Nations, Métis and Inuit people in Alta. age 65 and older, and all seniors in congregate care regardless of age can receive a 4th dose (booster) of vaccine Effective until:	https://www.alberta.ca/release.cfm?xID=822960A564540-9E17-A696-8D1B30A93143EF97	Not applicable	Not applicable	Provincial/territorial	Yes
AB507	Alta.	2022-04-06	2022-04-06	Case management	Case management — treatment	Who: Government of Alberta What: Eligibility for antiviral drug Paxlovid has expanded to include First Nations, Métis and Inuit people age 45 and older who are unvaccinated or have received only 1 dose of vaccine, as well as individuals living in long-term care and designated supportive living settings, regardless of vaccination status Effective until:	https://www.alberta.ca/release.cfm?xID=822960A564540-9E17-A696-8D1B30A93143EF97	Not applicable	Not applicable	Provincial/territorial	Yes
AB508	Alta.	2022-04-06	2022-04-12	Vaccine	Vaccine — population to be vaccinated	Who: Government of Alberta What: Children ages 6 to 11 will also have an additional option with the Moderna mRNA vaccine Effective until:	https://www.alberta.ca/release.cfm?xID=822960A564540-9E17-A696-8D1B30A93143EF97	Not applicable	Not applicable	Provincial/territorial	No
AB509	Alta.	2022-05-04	2022-05-04	Case management	Case management — treatment	Who: Government of Alberta What: All prescribers in Alta., including physicians, nurse practitioners and pharmacists, can now prescribe Paxlovid, an oral treatment that can lower the risk of serious outcomes from COVID-19, if they choose to; Alta. will also accept rapid tests in some circumstances for the purpose of confirming COVID-19 infection in order to prescribe Paxlovid Effective until:	https://www.alberta.ca/release.cfm?xID=82493A9DBDEEC-B852-AA3F-6EFADF340E2ADA0A	Not applicable	Not applicable	Provincial/territorial	No
AB510	Alta.	2022-02-08	2022-02-08	Closures/openings	Closures/openings — non-essential services	Who: Government of Alberta What: Restrictions Exemption Program ends, along with most associated restrictions; restrictions on closing times, alcohol service, table capacity in restaurants and interactive activities will remain in effect Effective until:	https://www.alberta.ca/release.cfm?xID=8185996876395-A336-5B57-A82D6FEE916E1060	Not applicable	Easing	Provincial/territorial	No
AB511	Alta.	2022-02-08	2022-02-08	Closures/openings	Closures/openings — recreation	Who: Government of Alberta What: Restrictions Exemption Program ends, along with most associated restrictions; restrictions for entertainment venues on sale of food and beverages and consumption while seated in audience settings will be removed; venues with a capacity of 500 to 1,000 will be limited to 500 people, while those with a 1,000+ capacity will be limited to 50% Effective until:	https://www.alberta.ca/release.cfm?xID=8185996876395-A336-5B57-A82D6FEE916E1060	Not applicable	Easing	Provincial/territorial	No
AB512	Alta.	2022-02-08	2022-02-13	Closures/openings	Closures/openings — education	Who: Government of Alberta What: Masks will no longer be required for all children and youth in schools Effective until:	https://www.alberta.ca/release.cfm?xID=8185996876395-A336-5B57-A82D6FEE916E1060	Not applicable	Easing	Provincial/territorial	No
AB513	Alta.	2022-02-08	2022-02-13	Public information	Public information — masks	Who: Government of Alberta What: Masks will no longer be required in any setting for children age 12 and younger Effective until:	https://www.alberta.ca/release.cfm?xID=8185996876395-A336-5B57-A82D6FEE916E1060	Not applicable	Easing	Provincial/territorial	No
AB514	Alta.	2022-03-01	2022-03-01	Closures/openings	Closures/openings — education	Who: Government of Alberta What: Remaining school requirements (including cohorting) are removed Effective until:	https://www.alberta.ca/release.cfm?xID=82007BF10EEAE-0675-A769-C0DB800A82925D0A	Not applicable	Easing	Provincial/territorial	No
AB515	Alta.	2022-03-01	2022-03-01	Closures/openings	Closures/openings — recreation	Who: Government of Alberta What: Screening prior to youth activities is no longer required; capacity limits are removed for all venues Effective until:	https://www.alberta.ca/release.cfm?xID=82007BF10EEAE-0675-A769-C0DB800A82925D0A	Not applicable	Easing	Provincial/territorial	No
AB516	Alta.	2022-03-01	2022-03-01	Distancing	Distancing — gatherings	Who: Government of Alberta What: Limits on social gatherings removed Effective until:	https://www.alberta.ca/release.cfm?xID=82007BF10EEAE-0675-A769-C0DB800A82925D0A	Not applicable	Easing	Provincial/territorial	No
AB517	Alta.	2022-03-01	2022-03-01	Public information	Public information — masks	Who: Government of Alberta What: Provincial mask mandate lifted in most settings except on public transit, at Alberta Health Services and in continuing care settings Effective until:	https://www.alberta.ca/release.cfm?xID=82007BF10EEAE-0675-A769-C0DB800A82925D0A	Not applicable	Easing	Provincial/territorial	No
AB518	Alta.	2022-03-01	2022-03-01	Closures/openings	Closures/openings — non-essential services	Who: Government of Alberta What: Restrictions on interactive activities, liquor service and operating hours are lifted Effective until:	https://www.alberta.ca/release.cfm?xID=82007BF10EEAE-0675-A769-C0DB800A82925D0A	Not applicable	Easing	Provincial/territorial	No
AB519	Alta.	2022-03-01	2022-03-01	Distancing	Distancing — work from home	Who: Government of Alberta What: Mandatory work-from-home requirement is removed Effective until:	https://www.alberta.ca/release.cfm?xID=82007BF10EEAE-0675-A769-C0DB800A82925D0A	Not applicable	Easing	Provincial/territorial	No
AB520	Alta.	2022-04-20	2022-04-20	Health workforce	Health workforce — supply management	Who: Alberta Health Services What: Additional funding announced to help with pressures in continuing care facilities, including wage top-ups and funding to hire additional staff Effective until:	https://www.alberta.ca/release.cfm?xID=70127FF594C5C-CE00-2934-863516C3FEDF723E	https://www.albertahealthservices.ca/assets/info/ppih/if-ppih-ncov-2019-staff-faq.pdf	Easing	Provincial/territorial	No
AB521	Alta.	2022-05-04	2022-05-04	Health workforce	Health workforce — change in practice	Who: Government of Alberta What: Doctors and other health care workers can prescribe Paxlovid Effective until:	https://www.albertahealthservices.ca/topics/Page17753.aspx	https://www.thestar.com/news/canada/2022/05/04/alberta-allows-physicians-other-health-care-workers-to-prescribe-paxlovid-for-covid.html	Easing	Provincial/territorial	No
AB522	Alta.	2022-02-08	2022-02-08	Public information	Public information — phase and alert level changes	Who: Government of Alberta What: 3-step approach introduced for lifting public health measures; will move to Step 1, which is the removal of the Restrictions Exemption Program and capacity limits at venues that hold up to 500 people Effective until:	https://www.alberta.ca/release.cfm?xID=8185996876395-A336-5B57-A82D6FEE916E1060	Not applicable	Easing	Provincial/territorial	No
BC001	B.C.	2020-03-23	2020-03-23	Closures/openings	Closures/openings — health services	Who: Provincial Health Officer What: Ordered that all regulated health professionals should reduce to minimal levels any non-essential and elective services involving direct physical contact with patients and clients, subject to allowable exceptions, until further notice. Effective until:	https://www.chirobc.com/ccbc/wp-content/uploads/2020/03/PHO-Letter-Re-Non-Essential-Services-Health-Profession-March-23-2020.pdf	Not applicable	Tightening	Provincial/territorial	No
BC002	B.C.	2020-03-27	2020-03-27	Public information	Public information — projections	Who: BC Centre for Disease Control What: Released projections for cases and critical care capacity Effective until:	http://www.bccdc.ca/health-info/diseases-conditions/covid-19/modelling-projections	https://news.gov.bc.ca/files/COVID19_TechnicalBriefing_Mar27_2020.pdf	Not applicable	Provincial/territorial	No
BC004	B.C.	2020-04-09	2020-04-10	Health workforce	Health workforce — safety guidelines	Who: Minister of Public Safety What: Issued order on Health Care Labour Adjustment for single-site working and other specifics (e.g., specifics on retained full-time equivalent, employment and benefits continuance, scheduling) Effective until:	https://www2.gov.bc.ca/assets/gov/public-safety-and-emergency-services/emergency-preparedness-response-recovery/gdx/orders-april-10/ep_act_order_m105-2020_single_site.pdf	https://news.gov.bc.ca/releases/2020HLTH0129-000675	Not applicable	Provincial/territorial	No
BC005	B.C.	2020-02-04	2020-02-04	Case management	Case management — self-isolation	Who: Minister of Health, Provincial Health Officer What: Published 1st guidance on self-isolation of confirmed cases, close contacts of confirmed cases and returning travellers from China Effective until:	https://news.gov.bc.ca/releases/2020HLTH0023-000222	Not applicable	Not applicable	Provincial/territorial	No
BC007	B.C.	2020-03-15	2020-03-16	Case management	Case management — test criteria	Who: BC Centre for Disease Control, Provincial Health Services Authority What: Testing criteria first published. Testing is prioritized for patients with respiratory symptoms who are hospitalized or likely to be hospitalized; health care workers; residents of long-term care facilities; part of an investigation of a cluster or outbreak. Effective until:	http://www.bccdc.ca/health-info/diseases-conditions/covid-19/testing/phases-of-covid-19-testing-in-bc	http://www.bccdc.ca/Health-Professionals-Site/Documents/PHSA-labtesting-archived-summary.pdf	Not applicable	Provincial/territorial	No
BC008	B.C.	2020-03-16	2020-03-16	Closures/openings	Closures/openings — education	Who: Government of British Columbia, Provincial Health Officer What: Closure of post-secondary training institutions Effective until: 2020-05-30	https://www2.gov.bc.ca/assets/gov/health/about-bc-s-health-care-system/office-of-the-provincial-health-officer/reports-publications/covid-19-pho-class-order-mass-gatherings.pdf	https://www.ubc.ca/campus-notifications/	Tightening	Provincial/territorial	No
BC009	B.C.	2020-03-16	2020-03-16	Distancing	Distancing — gatherings	Who: Government of British Columbia, Provincial Health Officer What: Prohibited gatherings of more than 50 people Effective until: 2020-05-30	https://www2.gov.bc.ca/assets/gov/health/about-bc-s-health-care-system/office-of-the-provincial-health-officer/reports-publications/covid-19-pho-class-order-mass-gatherings.pdf	https://news.gov.bc.ca/releases/2020HLTH0086-000499	Tightening	Provincial/territorial	No
BC010	B.C.	2020-03-16	2020-03-16	Closures/openings	Closures/openings — recreation	Who: Government of British Columbia, Provincial Health Officer What: Order to limit venue access and services where there is an excess of 50 people. Includes theatres, sports venues, conference halls, recreation centres, etc. Effective until: 2020-05-30	https://www2.gov.bc.ca/assets/gov/health/about-bc-s-health-care-system/office-of-the-provincial-health-officer/reports-publications/covid-19-pho-class-order-mass-gatherings.pdf	Not applicable	Tightening	Provincial/territorial	No
BC011	B.C.	2020-03-16	2020-03-16	Health services	Health services — visitors/patients/residents	Who: Minister of Health, Provincial Health Officer. Municipalities subsequently added own restrictions. What: Acute care facilities moved to restrict to essential visitors (i.e., compassionate care during end of life, critical illness or visits paramount to patient well-being) only. Effective until:	https://news.gov.bc.ca/releases/2020HLTH0086-000499	https://globalnews.ca/news/6722262/visits-to-b-c-interior-health-hospitals-care-facilities-restricted-by-covid-19-concerns/	Tightening	Provincial/territorial	No
BC012	B.C.	2020-03-16	2020-03-16	Health services	Health services — visitors/patients/residents	Who: Minister of Health, Provincial Health Officer What: Long-term care facilities moved to restrict to essential visitors only Effective until:	https://news.gov.bc.ca/releases/2020HLTH0086-000499	Not applicable	Tightening	Provincial/territorial	No
BC013	B.C.	No data	2020-03-16	Contextual information	Contextual information — holiday	Who: Boards of education What: Spring breaks in B.C. vary by region. Vancouver School Board example provided. Effective until: 2020-03-27	https://www.vsb.bc.ca/Calendars/Pages/School-Year-Calendar.aspx	Not applicable	Not applicable	Provincial/territorial	No
BC014	B.C.	No data	2020-03-16	Health workforce	Health workforce — licence reinstatement/reclassification	Who: British Columbia College of Nursing Professionals What: Allowed temporary registration during the pandemic for former, non-practising or out of province nurses on an expedited basis and at no cost Effective until:	https://www.bccnp.ca/Standards/Covid_19/Pages/temp_registration.aspx	Not applicable	Not applicable	Provincial/territorial	No
BC015	B.C.	2020-03-17	2020-03-17	Case management	Case management — online assessment	Who: Government of British Columbia, Thrive Health What: Launched a self-assessment online tool Effective until:	https://bc.thrive.health/	https://bc.ctvnews.ca/this-online-tool-helps-determine-if-you-might-have-the-coronavirus-1.4857437	Not applicable	Provincial/territorial	No
BC016	B.C.	2020-03-17	2020-03-17	State of emergency	State of emergency	Who: Government of British Columbia, Provincial Health Officer What: Declared a public health state of emergency Effective until: 2020-03-31	https://news.gov.bc.ca/releases/2020HLTH0089-000505	https://www2.gov.bc.ca/assets/gov/health/about-bc-s-health-care-system/office-of-the-provincial-health-officer/reports-publications/pho-regional-event-notice.pdf	Not applicable	Provincial/territorial	No
BC017	B.C.	2020-03-17	2020-03-17	Closures/openings	Closures/openings — non-essential services	Who: Minister of Health, Provincial Health Officer What: Ordered closures and distancing measures of 1 to 2 metres between patrons at restaurants and cafes Effective until:	https://news.gov.bc.ca/releases/2020HLTH0089-000505	Not applicable	Tightening	Provincial/territorial	No
BC018	B.C.	No data	2020-03-17	Closures/openings	Closures/openings — education	Who: Government of British Columbia, Provincial Health Officer What: Closures of public elementary, middle and high schools. Daycares remain open as an essential service. Effective until: 2020-05-30	http://www.bccdc.ca/health-info/diseases-conditions/covid-19/childcare-schools	https://www2.gov.bc.ca/assets/gov/health/about-bc-s-health-care-system/office-of-the-provincial-health-officer/reports-publications/covid-19-pho-class-order-mass-gatherings.pdf	Tightening	Provincial/territorial	No
BC019	B.C.	2020-03-18	2020-03-18	Closures/openings	Closures/openings — health services	Who: College of Speech and Hearing Health Professionals of British Columbia What: Strongly recommended to suspend all non-essential/non-emergency treatment and services. Effective until:	https://cshbc.ca/2020/03/30/covid-19-cshbc-recommendation-that-registrants-in-private-practice-suspend-in-person-elective-and-non-essential-services-continues-until-further-notice/	Not applicable	Tightening	Provincial/territorial	No
BC020	B.C.	2020-03-19	2020-03-19	Health workforce	Health workforce — licence reinstatement/reclassification	Who: College of Midwives of British Columbia What: Allowed non-practising registrants, former registrants and practising midwives in other Canadian jurisdictions allowed to apply for temporary registration during the pandemic on an expedited basis and at no cost Effective until:	https://www.cmbc.bc.ca/temporary-emergency-registration-available/	https://www.cmbc.bc.ca/wp-content/uploads/2020/03/COVID-19-19.03.2020.pdf	Not applicable	Provincial/territorial	No
BC021	B.C.	2020-03-20	2020-03-19	Health services	Health services — telemedicine/virtual care	Who: Doctors of BC, Government of British Columbia What: Introduced temporary fee codes to address added costs of treating patients with COVID-19 in physician offices Effective until:	https://www.doctorsofbc.ca/news/covid-19-temporary-billing-changes	Not applicable	Not applicable	Provincial/territorial	No
BC022	B.C.	No data	2020-03-20	Closures/openings	Closures/openings — recreation	Who: BC Parks What: Partially closed camping and some park facility operations. Some parks fully closed. Effective until: 2020-04-30 (at minimum)	http://www.env.gov.bc.ca/bcparks/	https://news.gov.bc.ca/releases/2020HLTH0095-000525	Tightening	Provincial/territorial	No
BC024	B.C.	2020-03-26	2020-03-26	Health workforce	Health workforce — safety guidelines	Who: Minister of Health, Provincial Health Officer What: Issued order for private health sector licensees (e.g., private hospitals, long-term care, assisted living) to restrict movement of staff to work at only 1 facility to reduce the risk of transmission Effective until:	https://www2.gov.bc.ca/assets/gov/health/about-bc-s-health-care-system/office-of-the-provincial-health-officer/reports-publications/covid-19-pho-order-movement-health-care-staff.pdf	Not applicable	Tightening	Provincial/territorial	No
BC025	B.C.	2020-03-26	2020-03-26	Health workforce	Health workforce — safety guidelines	Who: Minister of Health, Provincial Health Officer What: Issued order to collect personal and employment-related information on health sector staff to inform allocation of resources and the movement of health care workers Effective until:	https://www2.gov.bc.ca/assets/gov/health/about-bc-s-health-care-system/office-of-the-provincial-health-officer/reports-publications/covid-19-pho-order-info-collection-health-care-staff.pdf	Not applicable	Tightening	Provincial/territorial	No
BC027	B.C.	2020-03-27	2020-03-27	Distancing	Distancing — gatherings	Who: Minister of Health, Provincial Health Officer What: Discouraged in-person gatherings of any size and recommended connecting with people online or over the phone Effective until:	https://news.gov.bc.ca/releases/2020HLTH0113-000581	Not applicable	Tightening	Provincial/territorial	No
BC028	B.C.	2020-03-30	2020-03-29	Closures/openings	Closures/openings — education	Who: Minister of Health, Provincial Health Officer, Government of British Columbia What: Made online resources available through Keep Learning BC website to support families while K–12 students and children are out of school Effective until:	https://news.gov.bc.ca/releases/2020HLTH0115-000594	https://www.openschool.bc.ca/keeplearning/	Tightening	Provincial/territorial	No
BC029	B.C.	2020-03-30	2020-03-27	Health services	Health services — telemedicine/virtual care	Who: Doctors of BC, Government of British Columbia What: Introduced new temporary family practice fee codes and 2 new temporary specialist fee codes Effective until:	https://www.doctorsofbc.ca/news/covid-19-temporary-billing-changes	https://www2.gov.bc.ca/assets/gov/health/practitioner-pro/medical-services-plan/msc-payment-schedule-june-2020-covid-19.pdf	Not applicable	Provincial/territorial	No
BC030	B.C.	2020-03-28	2020-03-28	Health services	Health services — other	Who: Minister of Health, Provincial Health Officer, Government of British Columbia What: Released the COVID-19 Ethics Framework to inform health care organizations, workers, teams in making decisions under challenging circumstances Effective until:	https://www2.gov.bc.ca/assets/gov/health/about-bc-s-health-care-system/office-of-the-provincial-health-officer/covid-19/ethics_framework_for_covid_march_28_2020.pdf	http://www.bccdc.ca/health-professionals/clinical-resources/covid-19-care/ethics	Not applicable	Provincial/territorial	No
BC031	B.C.	2020-03-28	2020-03-28	Health services	Health services — equipment	Who: Minister of Health, Provincial Health Officer, Government of British Columbia What: Published COVID-19 Ethics Framework to provide guidance on management of equipment during times of scarcity and low resources. Effective until:	https://www2.gov.bc.ca/assets/gov/health/about-bc-s-health-care-system/office-of-the-provincial-health-officer/covid-19/ethics_framework_for_covid_march_28_2020.pdf	http://www.bccdc.ca/health-professionals/clinical-resources/covid-19-care/ethics	Not applicable	Provincial/territorial	No
BC036	B.C.	2020-03-31	2020-03-31	Case management	Case management — assessment centres	Who: BC Centre for Disease Control What: Provided online listing of collection centres to facilitate testing Effective until:	http://www.phsa.ca/staff-resources/covid-19-resources-for-staff/staff-covid-19-testing	Not applicable	Not applicable	Provincial/territorial	No
BC037	B.C.	2020-03-30	2020-03-30	Health workforce	Health workforce — licence reinstatement/reclassification	Who: College of Pharmacists of British Columbia What: Modified registration requirements for the purposes of licence reinstatement for pharmacists and pharmacy technicians who wish to reinstate and who have been in the "non-practising" or "former" category for less than 90 days Effective until: 2020-12-31	https://www.bcpharmacists.org/news/bcs-covid-19-response-pdap-exemptions-ce-submissions-during-covid-19	https://www.bcpharmacists.org/professional-development-and-assessment-program-pdap	Not applicable	Provincial/territorial	No
BC040	B.C.	2020-04-01	2020-04-01	Health services	Health services — equipment	Who: Minister of Health, Provincial Health Officer, Government of British Columbia What: Launched a public-private partnership COVID-19 Supply Hub to fast-track sourcing and delivery of medical supplies and personal protective equipment for provincial health authorities to support front-line health workers Effective until:	https://news.gov.bc.ca/releases/2020HLTH0018-000614	https://www2.gov.bc.ca/gov/content/safety/emergency-preparedness-response-recovery/covid-19-provincial-support/supply-products-services	Not applicable	Provincial/territorial	No
BC041	B.C.	2020-04-02	2020-04-02	Closures/openings	Closures/openings — non-essential services	Who: Minister of Health, Provincial Health Officer, Government of British Columbia What: Called on faith leaders to postpone all in-person gatherings and use online and technological tools to connect and celebrate in other ways Effective until:	https://news.gov.bc.ca/releases/2020HLTH0119-000624	Not applicable	Tightening	Provincial/territorial	No
BC042	B.C.	No data	2020-04-02	Case management	Case management — case definition	Who: BC Centre for Disease Control What: Published interim guidance on the public health management of COVID-19 cases and contacts in the community, including persons under investigation. Case definition (in secondary source column) aligns with the national case definition. Effective until:	http://www.bccdc.ca/resource-gallery/Documents/Guidelines%20and%20Forms/Guidelines%20and%20Manuals/Epid/CD%20Manual/Chapter%201%20-%20CDC/2019-nCoV-Interim_Guidelines.pdf	http://www.bccdc.ca/health-professionals/clinical-resources/case-definitions/covid-19-(novel-coronavirus)	Not applicable	Provincial/territorial	No
BC043	B.C.	No data	2020-04-02	Case management	Case management — test criteria	Who: BC Centre for Disease Control What: Updated testing priority to include more severe cases, immunocompromised, those at risk of exposure to vulnerable populations, and health care workers Effective until:	http://www.bccdc.ca/resource-gallery/Documents/Guidelines%20and%20Forms/Guidelines%20and%20Manuals/Epid/CD%20Manual/Chapter%201%20-%20CDC/2019-nCoV-Interim_Guidelines.pdf	Not applicable	Not applicable	Provincial/territorial	No
BC044	B.C.	No data	2020-04-02	Case management	Case management — self-isolation	Who: BC Centre for Disease Control What: Updated guidance on self-isolation to control spread Effective until:	http://www.bccdc.ca/resource-gallery/Documents/Guidelines%20and%20Forms/Guidelines%20and%20Manuals/Epid/CD%20Manual/Chapter%201%20-%20CDC/2019-nCoV-Interim_Guidelines.pdf	Not applicable	Not applicable	Provincial/territorial	No
BC045	B.C.	2020-04-03	2020-04-03	Closures/openings	Closures/openings — education	Who: Ministry of Health, BC Centre for Disease Control What: Issued guidance on managing COVID-19 for schools and school districts that choose to resume in-person activities for children of essential workers based on 2020-03-30 advice to school districts, and independent school authorities, to ensure ongoing school care and learning opportunities for children of essential service workers Effectiv…	https://www2.gov.bc.ca/assets/gov/health/about-bc-s-health-care-system/office-of-the-provincial-health-officer/covid-19/covid-19-pho-guidance-k-12-schools.pdf	Not applicable	Tightening	Provincial/territorial	No
BC046	B.C.	No data	2020-04-03	Closures/openings	Closures/openings — health services	Who: Emergency Management BC, in consultation with other government ministries and the Provincial Health Officer What: Identified essential health services, including individuals, agencies and organizations that support the delivery of health care, mental health or addictions services, and blood and plasma donation services, as well as workers who perform critical clinical research needed for COV…	https://www2.gov.bc.ca/gov/content/safety/emergency-preparedness-response-recovery/covid-19-provincial-support/essential-services-covid-19	Not applicable	Easing	Provincial/territorial	No
BC047	B.C.	No data	2020-04-03	Closures/openings	Closures/openings — non-essential services	Who: Emergency Management BC, in consultation with other government ministries and the Provincial Health Officer What: Published list of essential services to remain open during the pandemic (including industry and manufacturing, sanitation, communications and information technology, and financial institutions). All non-essential services closed. Effective until:	https://www2.gov.bc.ca/gov/content/safety/emergency-preparedness-response-recovery/covid-19-provincial-support/essential-services-covid-19	Not applicable	Tightening	Provincial/territorial	No
BC053	B.C.	2020-04-04	2020-04-04	Travel	Travel — self-isolation	Who: Ministry of Health, BC Centre for Disease Control What: Issued guidance on self-isolation after travel in multi-generational households Effective until:	https://www2.gov.bc.ca/assets/gov/health/about-bc-s-health-care-system/office-of-the-provincial-health-officer/covid-19/covid-19-pho-guidance-self-isolation-multi-generational-households.pdf	Not applicable	Not applicable	Provincial/territorial	No
BC054	B.C.	2020-04-07	2020-04-07	Case management	Case management — self-isolation	Who: Ministry of Municipal Affairs and Housing What: Partnering with local governments, non-profits and the hotel industry to secure new spaces for vulnerable people who need a place to self-isolate and reduce the spread of COVID-19 Effective until:	https://news.gov.bc.ca/releases/2020MAH0019-000644	Not applicable	Not applicable	Regional	No
BC055	B.C.	2020-04-08	2020-04-08	Closures/openings	Closures/openings — recreation	Who: Ministry of Environment and Climate Change What: Ordered immediate closure of all provincial parks Effective until: 2020-05-31	https://news.gov.bc.ca/releases/2020ENV0019-000645	Not applicable	Tightening	Provincial/territorial	No
BC056	B.C.	2020-04-08	2020-04-08	Closures/openings	Closures/openings — recreation	Who: Ministry of Forests, Lands, Natural Resource Operations and Rural Development What: Prohibited camping and restricted recreational vehicle use in the Koocanusa region Effective until: 2020-05-31	https://news.gov.bc.ca/releases/2020FLNR0019-000647	Not applicable	Tightening	Regional	No
BC057	B.C.	2020-04-08	2020-04-08	Travel	Travel — self-isolation	Who: Government of British Columbia What: Introduced new measure that requires all international travellers (including from the US) coming to the province to provide a self-isolation plan before or upon arrival to B.C., regardless of their point of entry to Canada Effective until:	https://news.gov.bc.ca/releases/2020PREM0019-000657	Not applicable	Tightening	Provincial/territorial	No
BC058	B.C.	2020-04-08	2020-04-09	Case management	Case management — test criteria	Who: BC Centre for Disease Control What: Recommended testing the following groups even if they present with only mild symptoms: residents and staff of long-term care facilities; patients requiring admission to hospital or likely to be admitted, including pregnant individuals in their third trimester, patients on hemodialysis or cancer patients; patients who are part of an investigation of a clust…	http://www.bccdc.ca/health-info/diseases-conditions/covid-19/testing/phases-of-covid-19-testing-in-bc	http://www.bccdc.ca/Health-Professionals-Site/Documents/PHSA-labtesting-archived-summary.pdf	Not applicable	Provincial/territorial	Yes
BC060	B.C.	2020-04-09	2020-04-09	Health services	Health services — telemedicine/virtual care	Who: Government of British Columbia What: Announced $5 million to expand existing mental health programs and services and launch new services, with a focus on adults, youth and front-line health care workers. Funding will also increase access for Indigenous communities and those living in rural and remote parts of B.C. Effective until:	https://news.gov.bc.ca/releases/2020MMHA0009-000655	Not applicable	Not applicable	Provincial/territorial	Yes
BC061	B.C.	2020-04-10	2020-04-10	Travel	Travel — restrictions	Who: Minister of Health What: Issued "Travellers and Employers Order" for procedures regarding employers of foreign workers who are working, essential workers who are travellers, and employers of essential workers who are travellers. Relevant for all travellers entering B.C. after 2020-04-08. Effective until: 2020-04-14	https://web.archive.org/web/20200414164426/https://www2.gov.bc.ca/assets/gov/public-safety-and-emergency-services/emergency-preparedness-response-recovery/gdx/orders-april-10/pho_class_order_travellers_and_employers_april_10_2020.pdf	https://www2.gov.bc.ca/assets/gov/public-safety-and-emergency-services/emergency-preparedness-response-recovery/gdx/orders-april-10/covid19_travel_guidelines_for_essential_workers_april_10_final.pdf	Easing/tightening	Provincial/territorial	No
BC063	B.C.	2020-04-10	2020-04-10	Public information	Public information — masks	Who: Provincial Health Officer What: Released statement on the use of non-medical cloth masks during COVID-19 Effective until:	https://news.gov.bc.ca/factsheets/non-medical-cloth-masks-are-your-choice-during-covid-19	Not applicable	Not applicable	Provincial/territorial	No
BC065	B.C.	2020-04-14	2020-04-14	Travel	Travel — restrictions	Who: Minister of Health What: Amended "Travellers and Employers Order" for procedures regarding employers of foreign workers who are working, essential workers who are travellers, and employers of essential workers who are travellers Effective until:	https://www2.gov.bc.ca/assets/gov/health/about-bc-s-health-care-system/office-of-the-provincial-health-officer/covid-19/covid-19-pho-order-travellers-employers.pdf	Not applicable	Easing/tightening	Provincial/territorial	No
BC066	B.C.	2020-04-14	2020-04-14	Travel	Travel — self-isolation	Who: Government of British Columbia What: Issued requirement that all temporary foreign workers arriving in B.C. for seasonal farm work self-isolate in government-managed accommodations for 14 days prior to being transported to farms Effective until:	https://news.gov.bc.ca/releases/2020EMBC0020-000689	Not applicable	Tightening	Provincial/territorial	No
BC067	B.C.	2020-04-15	2020-04-15	State of emergency	State of emergency	Who: Government of British Columbia What: Extended the provincial state of emergency Effective until: 2020-04-28	https://news.gov.bc.ca/releases/2020EMBC0020-000697	Not applicable	Not applicable	Provincial/territorial	No
BC068	B.C.	2020-04-07	2020-04-16	Closures/openings	Closures/openings — recreation	Who: Wildfire Service What: Prohibiting most open burning activities throughout B.C. to reduce the likelihood of human-caused wildfires, although campfires will still be allowed. Open burning prohibitions will reduce demands on firefighting resources and help protect the health and safety of the public. They will also help reduce the impact of wildfire smoke on air quality and public health. Effe…	https://news.gov.bc.ca/releases/2020FLNR0019-000642	Not applicable	Tightening	Provincial/territorial	No
BC069	B.C.	2020-04-16	2020-04-16	Closures/openings	Closures/openings — non-essential services	Who: Provincial Health Officer What: Issued order confirming that all personal service establishments, including in-home establishments and mobile establishments, must not provide personal services to clients or customers in any location, including the residence of a client or customer Effective until: 2020-05-30	https://www2.gov.bc.ca/assets/gov/health/about-bc-s-health-care-system/office-of-the-provincial-health-officer/covid-19/covid-19-pho-order-personal-services.pdf	Not applicable	Tightening	Provincial/territorial	No
BC070	B.C.	2020-04-16	2020-04-16	Public information	Public information — launch of webpage/resource	Who: Ministry of Jobs, Economic Development and Competitiveness What: Launched the B.C. Business COVID-19 Support Service as a single point of contact for businesses throughout the province looking for information on resources available during the COVID-19 pandemic Effective until:	https://news.gov.bc.ca/releases/2020JEDC0008-000700	Not applicable	Not applicable	Provincial/territorial	No
BC076	B.C.	2020-03-19	2020-03-19	Health workforce	Health workforce — change in practice	Who: British Columbia College of Nursing Professionals What: Temporarily removed the requirement for licensed practical nurses to have additional education prior to performing nasopharyngeal swabs Effective until:	https://www.bccnp.ca/bccnp/Announcements/Pages/Announcement.aspx?AnnouncementID=141	Not applicable	Not applicable	Provincial/territorial	No
BC078	B.C.	2020-04-07	No data	Health services	Health services — equipment	Who: Métis Nation British Columbia What: Emergency funding provided, in the amount of $350,000 for Personal Protective Equipment distribution to the Métis Chartered Communities province wide Effective until:	https://www.metisnation.ca/index.php/news/metis-nation-bc-response-covid19	Not applicable	Not applicable	Provincial/territorial	Yes
BC081	B.C.	2020-03-09	No data	Public information	Public information — launch of webpage/resource	Who: Ministry of Health, Minister of Health, Provincial Health Officer What: Launched a dedicated government web page for COVID-19 Effective until:	https://news.gov.bc.ca/releases/2020HLTH0068-000423#	http://www.bccdc.ca/health-info/diseases-conditions/covid-19	Not applicable	Provincial/territorial	No
BC083	B.C.	2020-03-16	No data	Health services	Health services — delayed medical procedures	Who: Minister of Health, Provincial Health Officer What: Announced delay of non-urgent procedures and surgeries. Beds allocated to emergent care and COVID-19 response. Effective until:	https://news.gov.bc.ca/releases/2020HLTH0086-000499	Not applicable	Tightening	Provincial/territorial	No
BC084	B.C.	2020-03-16	No data	Case management	Case management — self-isolation	Who: BC Minister of Health and the Provincial Health Officer What: Provided guidance on self-isolation for suspected cases and contacts of confirmed cases Effective until:	http://www.bccdc.ca/health-info/diseases-conditions/covid-19/self-isolation	https://news.gov.bc.ca/releases/2020HLTH0086-000499	Not applicable	Provincial/territorial	No
BC085	B.C.	2020-03-16	2020-03-16	Closures/openings	Closures/openings — health services	Who: College of Dental Hygienists of British Columbia, College of Dental Surgeons of British Columbia What: Strongly recommends suspension of all non-essential/non-emergency treatment and services. The CDSBC defined a list of non-essential procedures. Effective until:	http://www.cdhbc.com/News-Events/Mar-16-COVID19-Statement.aspx	https://www.cdsbc.org/about-cdsbc/news/covid-19/covid-19-for-registrants	Tightening	Provincial/territorial	No
BC086	B.C.	2020-03-16	No data	Health services	Health services — telemedicine/virtual care	Who: College of Psychologists of British Columbia What: Provided guidance and checklists for telepractice by its members Effective until:	https://collegeofpsychologists.bc.ca/2020/03/17/covid-19-update-suggestions-re-in-person-and-telepsychology-services-other-professional-resources-on-covid-19-gov-info-about-covid-19-cpbc-hrs-of-operation-reference-numbers/	https://collegeofpsychologists.bc.ca/covid-19-updates/	Not applicable	Provincial/territorial	No
BC087	B.C.	2020-03-19	No data	Distancing	Distancing — work from home	Who: WorkSafeBC, Government of British Columbia What: Published guidelines encouraging people to work from home where possible Effective until:	https://news.gov.bc.ca/releases/2020HLTH0013-000526	https://www.worksafebc.com/en/about-us/news-events/announcements/2020/March/health-safety-responsibilities-when-working-from-home	Tightening	Provincial/territorial	No
BC093	B.C.	2020-04-17	No data	Public information	Public information — projections	Who: BC Centre for Disease Control What: Updated projections for cases and critical care capacity Effective until:	https://news.gov.bc.ca/releases/2020EMBC0020-000715	Not applicable	Not applicable	Provincial/territorial	No
BC094	B.C.	No data	No data	Case management	Case management — assessment centres	What: Assessment centres have been established at lower jurisdictional levels. Not all areas have clearly designated centres.	Not applicable	Not applicable	Not applicable	Provincial/territorial	No
BC095	B.C.	No data	No data	Closures/openings	Closures/openings — daycares	What: BC daycares remain open as an essential service	https://news.gov.bc.ca/releases/2020CFD0041-000530	Not applicable	Tightening	Provincial/territorial	No
BC096	B.C.	2020-03-27	2020-03-27	Health workforce	Health workforce — change in practice	Who: British Columbia College of Nursing Professionals What: Announced that nurse practitioners can initiate prescriptions verbally and/or via fax Effective until:	https://www.bccnp.ca/bccnp/Announcements/Pages/Announcement.aspx?AnnouncementID=145	Not applicable	Not applicable	Provincial/territorial	No
BC097	B.C.	2020-03-18	2020-03-18	State of emergency	State of emergency	Who: Government of British Columbia, Minister of Public Safety and Solicitor General What: Declared a provincial state of emergency Effective until: 2020-04-01	https://news.gov.bc.ca/releases/2020PSSG0017-000511	Not applicable	Not applicable	Provincial/territorial	No
BC098	B.C.	2020-03-31	2020-03-31	State of emergency	State of emergency	Who: Government of British Columbia, Minister of Public Safety and Solicitor General What: Extended the provincial state of emergency Effective until: 2020-04-14	https://news.gov.bc.ca/releases/2020PREM0018-000607	Not applicable	Not applicable	Provincial/territorial	No
BC099	B.C.	2020-03-20	2020-03-20	Closures/openings	Closures/openings — non-essential services	Who: Minister of Health, Provincial Health Officer What: Ordered restaurants to offer only takeout/delivery Effective until:	https://news.gov.bc.ca/releases/2020HLTH0099-000533	Not applicable	Tightening	Provincial/territorial	No
BC101	B.C.	2020-04-20	2020-04-21	Case management	Case management — test criteria	Who: Provincial Health Services Authority What: Updated testing criteria to include anyone with cold, influenza or COVID-like symptoms. Anyone can be assessed and get a COVID-19 test from a physician, nurse practitioner or local community collection centre without needing to be referred by a health care provider or by calling 811. Effective until:	http://www.phsa.ca/staff-resources/covid-19-resources-for-staff/staff-covid-19-testing	http://www.bccdc.ca/health-info/diseases-conditions/covid-19/testing/phases-of-covid-19-testing-in-bc	Not applicable	Provincial/territorial	No
BC103	B.C.	2020-04-16	2020-04-16	Case management	Case management — other	Who: Ministry of Municipal Affairs and Housing, BC Housing, Ministry of Health What: Provided Joint Provincial Program Framework for Emergency Response Centres specific to people who are experiencing or who are at risk of homelessness and are unable to self-isolate Effective until:	https://www2.gov.bc.ca/assets/gov/health/about-bc-s-health-care-system/office-of-the-provincial-health-officer/covid-19/covid-19-pho-guidance-joint-povincial-program-framework-for-ercs.pdf	Not applicable	Not applicable	Provincial/territorial	No
BC105	B.C.	2020-04-22	2020-04-22	Distancing	Distancing — work from home	Who: Ministry of Finance What: Modified Emergency Program Act that will allow electronic meetings during the province’s state of emergency. Overrides requirements under the Business Corporations Act, Societies Act and Cooperative Association Act that prohibit electronic meetings, including a corporation’s own articles, bylaws or rules. Effective until:	https://news.gov.bc.ca/releases/2020FIN0022-000733	Not applicable	Not applicable	Provincial/territorial	No
BC108	B.C.	2020-04-23	2020-04-23	Closures/openings	Closures/openings — daycares	Who: Ministry of Children and Family Development What: Referred essential heath service workers to open child care spaces through the province’s new child care matching process Effective until:	https://news.gov.bc.ca/releases/2020CFD0044-000740	Not applicable	Easing	Provincial/territorial	No
BC112	B.C.	2020-04-28	2020-04-28	Closures/openings	Closures/openings — recreation	Who: Ministry of Transportation and Infrastructure What: Allowed food trucks to be set up at provincially owned locations throughout B.C. to support commercial truck drivers during the COVID-19 pandemic Effective until:	https://news.gov.bc.ca/releases/2020TRAN0061-000772	Not applicable	Easing	Provincial/territorial	No
BC113	B.C.	2020-04-29	2020-04-29	State of emergency	State of emergency	Who: Government of British Columbia, Minister of Public Safety and Solicitor General What: Extended the provincial state of emergency Effective until: 2020-05-12	https://news.gov.bc.ca/releases/2020EMBC0022-000783	Not applicable	Not applicable	Provincial/territorial	No
BC119	B.C.	2020-05-04	2020-05-04	Public information	Public information — projections	Who: BC Centre for Disease Control What: Updated projections for cases and critical care capacity Effective until:	http://www.bccdc.ca/health-info/diseases-conditions/covid-19/modelling-projections	Not applicable	Not applicable	Provincial/territorial	No
BC122	B.C.	2020-04-22	2020-04-22	Health services	Health services — telemedicine/virtual care	Who: College of Chiropractors of British Columbia What: Announced that chiropractors are now permitted to provide telehealth services to new patients and patients who have not been treated in more than 12 months, subject to administrative amendments Effective until:	https://www.chirobc.com/amendments-to-appendix-p-telehealth/	Not applicable	Not applicable	Provincial/territorial	No
BC123	B.C.	2020-03-25	No data	Health services	Health services — telemedicine/virtual care	Who: Government of British Columbia, BC Centre for Disease Control What: Developed and released a virtual health toolkit for use during the COVID-19 pandemic, outlining various solutions for health care providers to continue to provide care and keep patients at home Effective until:	http://www.phsa.ca/health-professionals/professional-resources/office-of-virtual-health/covid-19-virtual-health-toolkit	http://www.phsa.ca/Documents/Trauma-Services/PHSA_VirtualHealthToolkit_QuickStart_031825.docx%5b1%5d.pdf	Not applicable	Provincial/territorial	No
BC124	B.C.	2020-04-29	2020-04-29	Health workforce	Health workforce — change in practice	Who: College of Chiropractors of British Columbia What: Announced that patients are considered essential, urgent or emergency if the patient has an acute condition that requires immediate attention to relieve pain or because his or her daily activities are severely limited, and the chiropractor can ensure that care will be provided in a manner that provides adequate protection against the risks o…	https://www.chirobc.com/standards-for-in-person-chiropractic-care-during-the-Covid-19-pandemic/	Not applicable	Not applicable	Provincial/territorial	No
BC125	B.C.	2020-04-30	No data	Health workforce	Health workforce — safety guidelines	Who: College of Dental Surgeons of British Columbia What: Released safety guidelines outlining expectations for dentists surrounding continuity of care and in-person clinical care Effective until:	https://www.cdsbc.org/Documents/Covid-19/Expectations-Pathway-COVID19.pdf	Not applicable	Not applicable	Provincial/territorial	No
BC126	B.C.	2020-04-24	2020-04-24	Health workforce	Health workforce — safety guidelines	Who: Ministry of Health, Provincial Health Officer What: Directed physicians, nurses and midwives to lower the threshold for testing individuals with new respiratory symptoms compatible with COVID-19, however mild, and increase capacity for case finding and contact tracing Effective until:	https://www.cmbc.bc.ca/wp-content/uploads/2020/04/2020-04-24-Update-from-PHO.pdf	Not applicable	Easing	Provincial/territorial	No
BC127	B.C.	2020-03-29	2020-03-29	Health workforce	Health workforce — licence reinstatement/reclassification	Who: British Columbia College of Social Workers What: Granted a 90-day temporary registration for out-of-province registrants/licensees who would like to perform telemedicine services in British Columbia Effective until:	https://www.bccsw.ca/application-information/registration-categories/temporary-registration/	Not applicable	Not applicable	Provincial/territorial	No
BC128	B.C.	2020-05-06	2020-05-06	Public information	Public information — pandemic response plans	Who: Government of British Columbia What: Released restart plan for reopening the province Effective until:	https://news.gov.bc.ca/releases/2020PREM0026-000826	Not applicable	Not applicable	Provincial/territorial	No
BC129	B.C.	2020-05-07	2020-05-18	Health services	Health services — resumed medical procedures	Who: Government of British Columbia What: Resumed non-urgent procedures and elective surgeries Effective until:	https://www2.gov.bc.ca/assets/gov/health/conducting-health-research/surgical-renewal-plan.pdf	https://news.gov.bc.ca/releases/2020HLTH0026-000835	Easing	Provincial/territorial	No
BC130	B.C.	2020-05-13	2020-05-13	State of emergency	State of emergency	Who: Government of British Columbia, Minister of Public Safety and Solicitor General What: Extended the provincial state of emergency Effective until: 2020-05-26	https://news.gov.bc.ca/releases/2020PSSG0029-000872	Not applicable	Not applicable	Provincial/territorial	No
BC131	B.C.	2020-05-15	2020-06-01	Closures/openings	Closures/openings — education	Who: Government of British Columbia, Ministry of Education, Ministry of Children and Family Development What: Opened elementary, middle and high schools for optional in-person classes with limited capacities (e.g., up to 50% for K-5) Effective until:	https://news.gov.bc.ca/releases/2020PREM0026-000890	https://news.gov.bc.ca/releases/2020EDUC0037-000999	Easing	Provincial/territorial	No
BC133	B.C.	2020-05-14	2020-05-14	Closures/openings	Closures/openings — recreation	Who: Government of British Columbia What: Opened some provincial parks for day use Effective until:	https://news.gov.bc.ca/releases/2020PSSG0026-000870	Not applicable	Easing	Provincial/territorial	No
BC135	B.C.	2020-05-16	2020-05-19	Closures/openings	Closures/openings — non-essential services	Who: Government of British Columbia What: Permitted businesses to open, including retail and office-based working, provided they have a COVID-19 safety plan in place in accordance with WorkSafeBC guidelines Effective until:	https://news.gov.bc.ca/releases/2020HLTH0159-000901	https://www2.gov.bc.ca/gov/content/safety/emergency-preparedness-response-recovery/covid-19-provincial-support/bc-restart-plan?bcgovtm=20200506_GCPE_AM_COVID_11_NOTIFICATION_BCGOVNEWS_BCGOV_EN_BC__NOTIFICATION#phases	Easing	Provincial/territorial	No
BC137	B.C.	2020-05-22	2020-05-22	Closures/openings	Closures/openings — non-essential services	Who: Government of British Columbia What: Expanded patios for restaurants to facilitate physical distancing in reopening Effective until: 2020-10-31	https://news.gov.bc.ca/releases/2020AG0038-000922	Not applicable	Easing	Provincial/territorial	No
BC138	B.C.	2020-05-22	2020-05-22	Closures/openings	Closures/openings — recreation	Who: Government of British Columbia What: Amended order on restricting mass gatherings to include outdoor drive-in events with more than 50 vehicles; limited food or drink sales. Anyone attending these events must stay in their cars unless they have to go to washrooms, which must be serviced with running water for proper hand hygiene. Effective until:	https://news.gov.bc.ca/releases/2020HLTH0027-000935	https://www2.gov.bc.ca/assets/gov/health/about-bc-s-health-care-system/office-of-the-provincial-health-officer/reports-publications/covid-19-pho-class-order-mass-gatherings.pdf	Tightening	Provincial/territorial	No
BC139	B.C.	2020-05-14	2020-05-19	Closures/openings	Closures/openings — non-essential services	Who: Government of British Columbia, Provincial Health Officer What: Issued order to permit opening of personal service establishments, including in-home and mobile Effective until:	https://www2.gov.bc.ca/assets/gov/health/about-bc-s-health-care-system/office-of-the-provincial-health-officer/covid-19/class_order_with_respect_personal_services_covid-19_may_15_final.pdf	Not applicable	Easing	Provincial/territorial	No
BC140	B.C.	2020-05-25	2020-06-01	Closures/openings	Closures/openings — recreation	Who: Government of British Columbia What: Opened provincial park campgrounds and recreation sites; additional parks opened for day use Effective until:	https://news.gov.bc.ca/releases/2020ENV0027-000936	Not applicable	Easing	Provincial/territorial	No
BC141	B.C.	2020-05-27	2020-05-27	State of emergency	State of emergency	Who: Government of British Columbia, Minister of Public Safety and Solicitor General What: Extended the provincial state of emergency Effective until: 2020-06-09	https://news.gov.bc.ca/releases/2020EMBC0028-000959	Not applicable	Not applicable	Provincial/territorial	No
BC142	B.C.	2020-05-19	2020-05-19	Health services	Health services — visitors/patients/residents	Who: Government of British Columbia, Provincial Health Officer What: Updated list of essential visitors to include support for feeding, mobility, communicating or decision-making Effective until:	http://www.bccdc.ca/Health-Info-Site/Documents/COVID19-NoVisitorsPoster.pdf	https://www.cbc.ca/news/canada/british-columbia/b-c-updates-policy-on-hospital-visitors-after-outcry-over-disabled-woman-s-death-1.5576316	Not applicable	Provincial/territorial	No
BC143	B.C.	2020-05-25	2020-06-03	Travel	Travel — restrictions	Who: BC Ferries What: Resumed service between Nanaimo and Vancouver Effective until:	https://www.bcferries.com/bcferries/faces/attachments?id=7542	Not applicable	Easing	Provincial/territorial	No
BC144	B.C.	2020-05-15	2020-05-19	Closures/openings	Closures/openings — health services	Who: Provincial Health Officer What: Eased restrictions on non-essential health care services Effective until:	https://www2.gov.bc.ca/gov/content/safety/emergency-preparedness-response-recovery/covid-19-provincial-support/bc-restart-plan	https://cshbc.ca/wp-content/uploads/2020/05/PHO-Update-Health-Professionals-May-15-2020.pdf	Easing	Provincial/territorial	No
BC145	B.C.	2020-05-15	2020-05-19	Health workforce	Health workforce — safety guidelines	Who: College of Speech and Hearing Health Professionals of British Columbia What: Developed guidance for audiologists and speech-language pathologists to provide in-person community care Effective until:	https://cshbc.ca/2020/05/15/cshbc-releases-guidance-for-providing-in-person-community-care-and-provincial-health-officer-issues-update-on-resuming-health-services/	Not applicable	Not applicable	Provincial/territorial	No
BC146	B.C.	2020-05-15	2020-05-19	Health workforce	Health workforce — safety guidelines	Who: College of Chiropractors of British Columbia What: Published guidelines for chiropractors to provide in-person care when clinics reopen on 2020-05-19 Effective until:	https://www.chirobc.com/providing-in-person-community-care-in-bc-during-covid-19/	Not applicable	Not applicable	Provincial/territorial	No
BC147	B.C.	2020-05-15	2020-05-19	Health workforce	Health workforce — safety guidelines	Who: College of Dental Surgeons of British Columbia What: Published guidelines for dental assistants, dental hygienists and dentists to provide in-person care when clinics reopen Effective until:	https://www.cdsbc.org/about-cdsbc/news/covid-19/covid-19-for-registrants	Not applicable	Not applicable	Provincial/territorial	No
BC148	B.C.	2020-05-15	2020-05-19	Health workforce	Health workforce — safety guidelines	Who: College of Dietitians of British Columbia What: Provided dietitians with safety guidelines for reopening Effective until:	https://myemail.constantcontact.com/Providing-In-person-Community-Care-in-British-Columbia-During-COVID-19.html?soid=1100369624055&aid=FrElrjSIgbk	Not applicable	Not applicable	Provincial/territorial	No
BC149	B.C.	2020-05-15	2020-05-19	Health workforce	Health workforce — safety guidelines	Who: British Columbia College of Nursing Professionals What: Provided guidelines for nursing professionals resuming in-person practice Effective until:	https://www.bccnp.ca/Standards/Covid_19/Pages/phase_2_community_care.aspx	Not applicable	Not applicable	Provincial/territorial	No
BC150	B.C.	2020-05-15	2020-05-19	Health workforce	Health workforce — safety guidelines	Who: College of Midwives of British Columbia What: Provided guidelines for midwives to guide in-person community care following the start of Phase 2 of the B.C. government's restart plan Effective until:	https://www.cmbc.bc.ca/wp-content/uploads/2020/05/COVID-19-15.05.2020.pdf	Not applicable	Not applicable	Provincial/territorial	No
BC151	B.C.	2020-05-16	2020-05-19	Health workforce	Health workforce — safety guidelines	Who: College of Optometrists of British Columbia What: Provided guidance for optometrists to resume in-person practice Effective until:	http://optometrybc.com/wp-content/uploads/2020/05/Providing-in-person-community-care-during-COVID-19-Guidance-for-regulated-health-care-providers.pdf	Not applicable	Not applicable	Provincial/territorial	No
BC152	B.C.	2020-05-22	2020-05-22	Health workforce	Health workforce — safety guidelines	Who: College of Occupational Therapists of British Columbia What: Provided guidance for occupational therapists providing in-person community care with the reopening of health care services Effective until:	https://cotbc.org/wp-content/uploads/2020-05-22-BCHR-Guidance-for-providing-in-person-community-care-_COTBC_Update.pdf	Not applicable	Not applicable	Provincial/territorial	No
BC153	B.C.	2020-05-15	2020-05-15	Health workforce	Health workforce — safety guidelines	Who: College of Physicians and Surgeons of British Columbia What: Provided guidance for physicians on provision of in-person community care during COVID-19, based on the best available guidelines Effective until:	https://www.cpsbc.ca/news/COVID-19-updates/providing-in-person-care	Not applicable	Not applicable	Provincial/territorial	No
BC154	B.C.	2020-05-15	2020-05-19	Health workforce	Health workforce — safety guidelines	Who: College of Physical Therapists of British Columbia What: Provided physiotherapists with guidance on safe return to practice, stressing that there is no requirement to reopen until registrants are ready to do so Effective until:	https://cptbc.org/wp-content/uploads/2020/05/CPTBC-Guidance-for-Providing-In-person-Community-Care.pdf	Not applicable	Not applicable	Provincial/territorial	No
BC155	B.C.	2020-05-14	2020-05-14	Health workforce	Health workforce — change in practice	Who: British Columbia College of Nursing Professionals What: Removed the requirement for licensed practical nurses to have a client-specific order prior to performing nasopharyngeal swabs for the remainder of the public health emergency Effective until:	https://www.bccnp.ca/bccnp/Announcements/Pages/Announcement.aspx?AnnouncementID=156	Not applicable	Not applicable	Provincial/territorial	No
BC156	B.C.	2020-06-18	No data	Case management	Case management — outbreak definitions	Who: BC Centre for Disease Control What: Defined an outbreak as 2 or more cases of COVID-19 diagnosed within a 14-day period in a common or closed location, with evidence of transmission occurring within the setting Effective until:	http://www.bccdc.ca/resource-gallery/Documents/Guidelines%20and%20Forms/Guidelines%20and%20Manuals/Epid/CD%20Manual/Chapter%201%20-%20CDC/2019-nCoV-Interim_Guidelines.pdf	Not applicable	Not applicable	Provincial/territorial	No
BC157	B.C.	2020-05-28	2020-05-28	Closures/openings	Closures/openings — non-essential services	Who: Government of British Columbia What: Issued order allowing food vendors at markets with strict limitations Effective until:	https://www2.gov.bc.ca/assets/gov/health/about-bc-s-health-care-system/office-of-the-provincial-health-officer/covid-19/covid-19-pho-order-vending-merchandise-at-markets.pdf	Not applicable	Easing	Provincial/territorial	No
BC158	B.C.	2020-06-04	2020-06-04	Public information	Public information — projections	Who: Government of British Columbia What: Updated projections for cases and critical care capacity Effective until:	https://news.gov.bc.ca/releases/2020HLTH0031-001020	http://www.bccdc.ca/health-info/diseases-conditions/covid-19/modelling-projections	Not applicable	Provincial/territorial	No
BC159	B.C.	2020-06-10	2020-06-10	State of emergency	State of emergency	Who: Government of British Columbia, What: Extended the provincial state of emergency Effective until: 2020-06-23	https://news.gov.bc.ca/releases/2020EMBC0032-001035	Not applicable	Not applicable	Provincial/territorial	No
BC160	B.C.	2020-06-05	2020-06-05	Health services	Health services — telemedicine/virtual care	Who: Government of British Columbia What: Extended order allowing for the use of certain technologies (e.g., smart phones, text message, chat rooms) to provide patient care and connect with patient-care teams Effective until: 2020-12-31	https://news.gov.bc.ca/releases/2020CITZ0010-001019	https://www2.gov.bc.ca/assets/gov/british-columbians-our-governments/services-policies-for-government/information-management-technology/information-privacy/resources/ministerial_order_085_respecting_disclosures_during_covid-19_emergency__march_2020_pdf.pdf	Not applicable	Provincial/territorial	No
BC161	B.C.	2020-03-17	2020-03-17	Closures/openings	Closures/openings — non-essential services	Who: Government of British Columbia What: Ordered establishments with liquor-primary licences to close, including entertainment facilities and nightclubs Effective until:	https://news.gov.bc.ca/releases/2020HLTH0089-000505	Not applicable	Tightening	Provincial/territorial	No
BC162	B.C.	2020-06-18	2020-06-18	Case management	Case management — test criteria	Who: BC Centre for Disease Control What: Updated testing criteria with an expanded list of symptoms (includes diarrhea, nausea and vomiting, and exacerbated chronic cough) Effective until:	http://www.bccdc.ca/Health-Professionals-Site/Documents/BCCDC_PHL_Updated_nCoV_Lab_Guidance.pdf	http://www.bccdc.ca/health-info/diseases-conditions/covid-19/testing/phases-of-covid-19-testing-in-bc	Not applicable	Provincial/territorial	No
BC163	B.C.	2020-06-19	2020-06-19	Health workforce	Health workforce — change in practice	Who: College of Psychologists of British Columbia What: Released guidelines for psychologists on disclosure and COVID-19 contact tracing; registrants are to only disclose necessary information, and only to the appropriate health authority Effective until:	https://collegeofpsychologists.bc.ca/2020/06/22/in-person-consent-during-covid-contact-tracing-obligations-register-address-online-materials-now-available-and-upcoming-workshop/	Not applicable	Not applicable	Provincial/territorial	No
BC165	B.C.	2020-03-17	2020-03-17	Public information	Public information — phase and alert level changes	Who: Government of British Columbia What: All regions in province entered Phase 1 of the "BC Restart Plan," initiated by the declaration of a public health state of emergency. This phase includes the initial pandemic response. Effective until: 2020-05-18	https://www2.gov.bc.ca/gov/content/safety/emergency-preparedness-response-recovery/covid-19-provincial-support/phase-1	Not applicable	Tightening	Provincial/territorial	No
BC166	B.C.	2020-05-19	2020-05-19	Public information	Public information — phase and alert level changes	Who: Government of British Columbia What: All regions in province entered Phase 2 of "BC's Restart Plan"; this phase is the initial phase in easing restrictions put on by the pandemic response. Effective until: 2020-06-23	https://www2.gov.bc.ca/gov/content/safety/emergency-preparedness-response-recovery/covid-19-provincial-support/phase-2	Not applicable	Easing	Provincial/territorial	No
BC167	B.C.	2020-06-24	2020-06-24	Public information	Public information — phase and alert level changes	Who: Government of British Columbia What: All regions in province entered Phase 3 of the "BC Restart Plan." Effective until:	https://news.gov.bc.ca/releases/2020PREM0033-001159	https://www2.gov.bc.ca/gov/content/safety/emergency-preparedness-response-recovery/covid-19-provincial-support/phase-3	Easing	Provincial/territorial	No
BC168	B.C.	2020-06-24	2020-06-24	State of emergency	State of emergency	Who: Government of British Columbia What: Extended the provincial state of emergency Effective until: 2020-07-07	https://news.gov.bc.ca/releases/2020PREM0033-001159	Not applicable	Not applicable	Provincial/territorial	No
BC169	B.C.	2020-06-25	2020-06-25	Case management	Case management — other	Who: Government of British Columbia What: All seasonal fruit pickers required to take a new online COVID-19 awareness course; includes information on physical distancing, hygiene and cleaning, work pods, transportation, tools and equipment, safeguarding community and First Nations health and monitoring employee health Effective until:	https://news.gov.bc.ca/releases/2020AGRI0025-001169	Not applicable	Not applicable	Provincial/territorial	Yes
BC173	B.C.	2020-06-30	2020-06-30	Health services	Health services — visitors/patients/residents	Who: Government of British Columbia What: Updated visitation guidelines in long-term care and seniors’ assisted living residences to allow visits from a single designated visitor in a specific visiting area Effective until:	https://news.gov.bc.ca/releases/2020HLTH0211-001207	Not applicable	Tightening	Provincial/territorial	No
BC174	B.C.	2020-07-07	2020-07-08	State of emergency	State of emergency	Who: Government of British Columbia What: Extended the provincial state of emergency Effective until: 2020-07-21	https://news.gov.bc.ca/releases/2020EMBC0036-001236	Not applicable	Not applicable	Provincial/territorial	No
BC175	B.C.	2020-07-22	2020-07-23	Closures/openings	Closures/openings — non-essential services	Who: Government of British Columbia What: Amended conditions to ensure that all restaurant and bar patrons are seated at a designated seat; no liquor self-service or dancing; measures need to be in place to reduce lineups and gathering outside Effective until:	https://news.gov.bc.ca/releases/2020HLTH0231-001356	https://www2.gov.bc.ca/assets/gov/health/about-bc-s-health-care-system/office-of-the-provincial-health-officer/covid-19/archived-docs/pho_order_nightclubs_food_drink_july_23_2020.pdf	Tightening	Provincial/territorial	No
BC176	B.C.	2020-07-27	2020-07-27	Distancing	Distancing — gatherings	Who: Government of British Columbia What: Amended order on mass gatherings to limit the number of people in vacation accommodations (including for house, cabin, yurt and boat rentals, as well as hotel rooms) to the capacity of the space, plus up to a maximum of 5 visitors Effective until:	https://news.gov.bc.ca/releases/2020HLTH0040-001394	https://www2.gov.bc.ca/assets/gov/health/about-bc-s-health-care-system/office-of-the-provincial-health-officer/covid-19/covid-19-pho-order-gatherings-events.pdf	Tightening	Provincial/territorial	No
BC177	B.C.	2020-07-29	2020-07-29	Closures/openings	Closures/openings — education	Who: Ministry of Education What: Released plan and safety guidance, entitled "B.C.'s Back to School Plan," for reopening elementary, middle and high schools in the fall Effective until:	https://news.gov.bc.ca/releases/2020EDUC0040-001415	https://www2.gov.bc.ca/gov/content/education-training/k-12/covid-19-return-to-school	Easing	Provincial/territorial	No
BC178	B.C.	2020-08-04	2020-08-05	State of emergency	State of emergency	Who: Government of British Columbia What: Extended the provincial state of emergency Effective until: 2020-08-18	https://news.gov.bc.ca/releases/2020EMBC0042-001456	Not applicable	Not applicable	Provincial/territorial	No
BC179	B.C.	2020-06-24	No data	Distancing	Distancing — gatherings	Who: Government of British Columbia What: Permitted the careful expansion of household bubbles to include some others; recommended that gatherings with persons outside of households be limited to small groups of 2 to 6 people with distancing Effective until:	https://www2.gov.bc.ca/gov/content/safety/emergency-preparedness-response-recovery/covid-19-provincial-support/phase-3	Not applicable	Easing	Provincial/territorial	No
BC180	B.C.	2020-08-07	2020-08-07	Distancing	Distancing — gatherings	Who: Government of British Columbia What: Amended order on gatherings and events to limit public gatherings for the purposes of an event larger than 50 people Effective until:	http://www.bccdc.ca/health-info/diseases-conditions/covid-19/event-planning	https://www2.gov.bc.ca/assets/gov/health/about-bc-s-health-care-system/office-of-the-provincial-health-officer/covid-19/covid-19-pho-order-gatherings-events.pdf	Tightening	Provincial/territorial	No
BC181	B.C.	2020-05-19	No data	Distancing	Distancing — gatherings	Who: Government of British Columbia What: Recommended maintaining small and consistent social bubbles Effective until:	https://www2.gov.bc.ca/gov/content/safety/emergency-preparedness-response-recovery/covid-19-provincial-support/phase-2	https://cfjctoday.com/2020/05/23/b-c-health-officials-remind-residents-to-limit-gatherings-with-10-new-covid-19-cases-reported/	Not applicable	Provincial/territorial	No
BC182	B.C.	2020-06-30	2020-06-30	Case management	Case management — other	Who: Government of British Columbia What: Providing more than $160 million for facilities to hire up to 3 full-time equivalent staff in each of B.C.’s 680 long-term care homes and seniors’ assisted living residences, including both public and private facilities, to ensure infection prevention and control measures for COVID-19 are followed to support safe visitation Effective until:	https://news.gov.bc.ca/releases/2020HLTH0211-001207	Not applicable	Not applicable	Provincial/territorial	No
BC183	B.C.	2020-06-23	2020-06-23	Public information	Public information — projections	Who: Government of British Columbia What: Updated projections for cases Effective until:	https://news.gov.bc.ca/releases/2020HLTH0203-001152	https://news.gov.bc.ca/files/2020-06-23-Modelling-Technical-Briefing.pdf	Not applicable	Provincial/territorial	No
BC184	B.C.	2020-07-20	2020-07-20	Public information	Public information — projections	Who: Government of British Columbia What: Updated projections for cases Effective until:	https://news.gov.bc.ca/releases/2020HLTH0038-001335	https://news.gov.bc.ca/files/Covid19-Modelling_Update.pdf	Not applicable	Provincial/territorial	No
BC185	B.C.	2020-07-21	2020-07-21	Health services	Health services — resumed medical procedures	Who: Government of British Columbia What: Released first public update report on the Surgical Renewal Commitment, which reports on progress on increasing the number of surgeries performed beyond pre-COVID-19 levels in the period between 2020-05-18 and 2020-06-25 Effective until:	https://news.gov.bc.ca/releases/2020HLTH0228-001337	https://news.gov.bc.ca/files/21-07-2020_Commitment_Surgical_Renewal_BC.pdf	Easing	Provincial/territorial	No
BC187	B.C.	2020-07-03	2020-07-03	Health services	Health services — telemedicine/virtual care	Who: College of Occupational Therapists of British Columbia What: Updated practice guidance for telehealth for occupational therapists Effective until:	https://cotbc.org/wp-content/uploads/COVID-19-Practice-Guidance-Telehealth-in-Occupational-Therapy-Practice-July-3-2020-Update_FINAL.pdf	https://cotbc.org/covid19/	Not applicable	Provincial/territorial	No
BC188	B.C.	2020-07-08	2020-07-08	Health workforce	Health workforce — safety guidelines	Who: College of Occupational Therapists of British Columbia What: Issued practice guidance for occupational therapists prior to client interactions; resource for point-of-care risk assessment must be completed before each client interaction Effective until:	https://cotbc.org/covid19/	https://cotbc.org/wp-content/uploads/COTBC-COVID-19-Practice-Guidance-PCRA-Resource-for-OTs-July-2020.pdf	Not applicable	Provincial/territorial	No
BC189	B.C.	2020-07-24	2020-07-24	Health workforce	Health workforce — change in practice	Who: College of Physicians and Surgeons of British Columbia What: Physicians can now conduct a capacity assessment in person or by video-enabled telemedicine for medical assistance in dying Effective until:	https://www.cpsbc.ca/files/pdf/PSG-Medical-Assistance-in-Dying.pdf	https://www.cpsbc.ca/news/COVID-19-updates	Not applicable	Provincial/territorial	No
BC190	B.C.	2020-06-17	2020-06-17	Health workforce	Health workforce — safety guidelines	Who: College of Physical Therapists of British Columbia What: Released point-of-care risk assessment guide for physiotherapists to assess COVID-19 risk and mitigation strategies while providing services Effective until:	https://cptbc.org/wp-content/uploads/2020/06/CPTBC-POCRA_June17_9am_Interactive.pdf	Not applicable	Not applicable	Provincial/territorial	No
BC191	B.C.	2020-07-21	2020-07-22	State of emergency	State of emergency	Who: Government of British Columbia What: Extended the provincial state of emergency Effective until: 2020-08-04	https://news.gov.bc.ca/releases/2020PSSG0038-001339	Not applicable	Not applicable	Provincial/territorial	No
BC193	B.C.	2020-08-12	2020-09-01	Case management	Case management — contact tracing	Who: Ministry of Health What: Announced that province will hire 500 additional health professionals to increase contact tracing Effective until: 2021-03-31	https://news.gov.bc.ca/releases/2020PREM0044-001510	Not applicable	Not applicable	Provincial/territorial	No
BC194	B.C.	2020-08-17	2020-08-17	Closures/openings	Closures/openings — education	Who: Ministry of Education What: Updated operational guidelines for school districts to ensure a consistent provincewide approach to keep schools safe. Masks are required for staff, middle and secondary students in high-traffic areas such as buses and in common areas such as hallways, or anytime outside of their learning group whenever physical distancing cannot be maintained. Elementary school s…	https://news.gov.bc.ca/releases/2020EDUC0045-001542	https://www2.gov.bc.ca/gov/content/education-training/k-12/covid-19-return-to-school	Easing	Provincial/territorial	No
BC195	B.C.	2020-08-17	2020-08-17	Case management	Case management — education	Who: Ministry of Education What: Updated operational guidelines for school districts to ensure a consistent provincewide approach to keep schools safe: parents and caregivers should perform daily health checks, and students must stay home and self-isolate when sick or exhibiting cold, flu or COVID-19 symptoms; only people with symptoms or people otherwise identified by a health professional shoul…	https://news.gov.bc.ca/releases/2020EDUC0045-001542	https://www2.gov.bc.ca/gov/content/education-training/k-12/covid-19-return-to-school	Not applicable	Provincial/territorial	No
BC196	B.C.	2020-08-18	2020-08-19	State of emergency	State of emergency	Who: Government of British Columbia What: Extended the provincial state of emergency Effective until: 2020-09-01	https://news.gov.bc.ca/releases/2020EMBC0045-001545	Not applicable	Not applicable	Provincial/territorial	No
BC197	B.C.	2020-08-21	2020-08-21	Distancing	Distancing — gatherings	Who: Government of British Columbia What: Announced that owners or organizers contravening the provincial health officer’s (PHO) order on gatherings and events (e.g., hosting an event with more than 50 people, failing to provide sufficient space for physical distancing, failing to obtain contact information at events) can be fined $2,000 and that individuals not following the direction of police …	https://news.gov.bc.ca/releases/2020PSSG0046-001568	https://www2.gov.bc.ca/assets/gov/health/about-bc-s-health-care-system/office-of-the-provincial-health-officer/covid-19/covid-19-pho-order-gatherings-events.pdf	Tightening	Provincial/territorial	No
BC198	B.C.	2020-08-26	2020-08-26	Closures/openings	Closures/openings — education	Who: Ministry of Education What: Published back-to-school plans for K-12 families for all 60 school districts; each school district plan follows the same provincial health and safety measures; school boards are given the flexibility to offer in-person and remote learning options Effective until:	https://news.gov.bc.ca/releases/2020EDUC0057-001592	https://www2.gov.bc.ca/gov/content/education-training/k-12/covid-19-return-to-school	Easing	Provincial/territorial	No
BC199	B.C.	2020-09-01	2020-09-02	State of emergency	State of emergency	Who: Government of British Columbia What: Extended the provincial state of emergency Effective until: 2020-09-15	https://news.gov.bc.ca/releases/2020PSSG0049-001631	Not applicable	Not applicable	Provincial/territorial	No
BC200	B.C.	2020-09-08	2020-09-08	Closures/openings	Closures/openings — non-essential services	Who: Ministry of Health What: Announced that all nightclubs and stand-alone banquet halls are closed until further notice Effective until:	https://news.gov.bc.ca/releases/2020HLTH0049-001688	Not applicable	Tightening	Provincial/territorial	No
BC201	B.C.	2020-09-08	2020-09-08	Closures/openings	Closures/openings — non-essential services	Who: Ministry of Health What: Announced that all liquor sales in all bars, pubs and restaurants must stop by 10 p.m. Effective until:	https://news.gov.bc.ca/releases/2020HLTH0049-001688	Not applicable	Tightening	Provincial/territorial	No
BC202	B.C.	2020-09-09	2020-09-09	Health services	Health services — other	Who: Ministry of Health What: Released fall and winter preparedness plan to build upon and strengthen measures that respond to the health care requirements of COVID-19 (e.g., recruiting new health care workers in long-term care homes and assisted living facilities throughout the province; increasing capacity of flu immunization campaign) Effective until:	https://news.gov.bc.ca/releases/2020PREM0050-001694	https://news.gov.bc.ca/files/COVID-19_fall-winter_preparation.pdf	Not applicable	Provincial/territorial	No
BC203	B.C.	2020-09-10	2020-09-10	Closures/openings	Closures/openings — education	Who: Ministry of Health What: Opened public schools for the first day of in-person learning; student orientation held between 2020-09-10 and 2020-09-11 Effective until:	https://news.gov.bc.ca/releases/2020HLTH0051-001706	https://www2.gov.bc.ca/gov/content/education-training/k-12/covid-19-return-to-school#orientation-week	Easing	Provincial/territorial	No
BC204	B.C.	2020-09-15	2020-09-16	State of emergency	State of emergency	Who: Government of British Columbia What: Extended the provincial state of emergency Effective until: 2020-09-29	https://news.gov.bc.ca/releases/2020PSSG0051-001736	Not applicable	Not applicable	Provincial/territorial	No
BC205	B.C.	2020-09-16	2020-09-16	Case management	Case management — education	Who: Ministry of Health What: Announced that the BC Centre for Disease Control’s website will link to regional health authorities' school notification pages, providing the date and type of notification (outbreak, cluster or exposure) for impacted schools Effective until:	https://news.gov.bc.ca/releases/2020HLTH0052-001765	Not applicable	Not applicable	Provincial/territorial	No
BC206	B.C.	2020-09-17	2020-09-17	Case management	Case management — education	Who: Ministry of Health What: Launched sample collection program for K-12 students that uses a mouth-rinse gargle that does not require a health care professional to collect the sample Effective until:	https://news.gov.bc.ca/releases/2020HLTH0052-001794	Not applicable	Not applicable	Provincial/territorial	No
BC207	B.C.	2020-09-20	2020-09-20	Closures/openings	Closures/openings — non-essential services	Who: Government of British Columbia What: Announced that operators and organizers contravening the provincial health officer’s order to close banquet halls and nightclubs and to limit liquor sales to specific times and situations can be fined $2,000 and that patrons can be fined $200 Effective until:	https://news.gov.bc.ca/releases/2020PSSG0053-001836	https://www2.gov.bc.ca/assets/gov/health/about-bc-s-health-care-system/office-of-the-provincial-health-officer/covid-19/covid-19-pho-order-nightclubs-food-drink.pdf	Tightening	Provincial/territorial	No
BC208	B.C.	2020-09-11	2020-09-11	Case management	Case management — education	Who: Ministry of Health What: Updated school screening list; students no longer required to stay home from school if they have a runny nose, a sore throat, headache, fatigue or body aches Effective until:	http://www.bccdc.ca/Health-Info-Site/Documents/COVID_public_guidance/Guidance-k-12-schools.pdf	https://www.cbc.ca/news/canada/british-columbia/symptoms-removed-student-health-checklist-covid-bc-1.5731432	Not applicable	Provincial/territorial	No
BC209	B.C.	2020-05-19	2020-06-01	Health workforce	Health workforce — supply management	Who: Government of British Columbia What: Announced that health and social service workers delivering in-person, front-line care will receive a financial boost through temporary COVID-19 pandemic pay Effective until:	https://news.gov.bc.ca/releases/2020FIN0031-000907	Not applicable	Not applicable	Provincial/territorial	No
BC210	B.C.	2020-09-29	2020-09-30	State of emergency	State of emergency	Who: Government of British Columbia What: Extended the provincial state of emergency Effective until: 2020-10-13	https://news.gov.bc.ca/releases/2020PSSG0053-001854	Not applicable	Not applicable	Provincial/territorial	No
BC211	B.C.	2020-10-13	2020-10-14	State of emergency	State of emergency	Who: Government of British Columbia What: Extended the provincial state of emergency Effective until: 2020-10-27	https://news.gov.bc.ca/releases/2020PSSG0053-001874	Not applicable	Not applicable	Provincial/territorial	No
BC212	B.C.	2020-10-26	2020-10-26	Distancing	Distancing — gatherings	Who: Government of British Columbia What: Announced new provincial health officer order limiting gatherings in private homes to no more than the immediate household, plus 6 others Effective until:	https://news.gov.bc.ca/releases/2020HLTH0317-001895	Not applicable	Tightening	Provincial/territorial	No
BC213	B.C.	2020-10-26	2020-10-26	Public information	Public information — masks	Who: Government of British Columbia What: Announced expectation that people will wear masks in all indoor public spaces Effective until:	https://news.gov.bc.ca/releases/2020HLTH0317-001895	Not applicable	Tightening	Provincial/territorial	No
BC214	B.C.	2020-10-27	2020-10-28	State of emergency	State of emergency	Who: Government of British Columbia What: Extended the provincial state of emergency Effective until: 2020-11-10	https://news.gov.bc.ca/releases/2020PSSG0055-001896	Not applicable	Not applicable	Provincial/territorial	No
BC215	B.C.	2020-11-03	2020-11-03	Distancing	Distancing — gatherings	Who: Government of British Columbia What: Announced that residents of the Fraser Health region should avoid all social gatherings in their home, even those within the restrictions of the provincial health officer order Effective until:	https://news.gov.bc.ca/releases/2020HLTH0059-001910	Not applicable	Tightening	Provincial/territorial	No
BC216	B.C.	2020-11-07	2020-11-07	Travel	Travel — restrictions	Who: Government of British Columbia What: Announced that travel into and out of Vancouver Coastal Health and Fraser Health regions is limited to essential travel only and people within the regions should stay within their local community Effective until: 2020-11-23	https://news.gov.bc.ca/releases/2020HLTH0059-001922	https://www2.gov.bc.ca/gov/content/safety/emergency-preparedness-response-recovery/covid-19-provincial-support/lower-mainland#travel	Tightening	Provincial/territorial	No
BC217	B.C.	2020-11-07	2020-11-07	Distancing	Distancing — gatherings	Who: Government of British Columbia What: Announced that within the Vancouver Coastal Health and Fraser Health regions there should be no social gatherings of any size with anyone other than your core bubble Effective until: 2020-11-23	https://news.gov.bc.ca/releases/2020HLTH0059-001922	https://www2.gov.bc.ca/gov/content/safety/emergency-preparedness-response-recovery/covid-19-provincial-support/lower-mainland	Tightening	Provincial/territorial	No
BC219	B.C.	2020-11-10	2020-11-11	State of emergency	State of emergency	Who: Government of British Columbia What: Extended the provincial state of emergency Effective until: 2020-11-24	https://news.gov.bc.ca/releases/2020PSSG0060-001930	Not applicable	Not applicable	Provincial/territorial	No
BC220	B.C.	2020-11-07	2020-11-07	Closures/openings	Closures/openings — recreation	Who: Government of British Columbia What: Suspended the organization and operation of indoor group physical activities at businesses, recreation centres or other organizations in the Vancouver Coastal Health and Fraser Health regions Effective until:	https://news.gov.bc.ca/releases/2020HLTH0059-001922	https://www2.gov.bc.ca/gov/content/safety/emergency-preparedness-response-recovery/covid-19-provincial-support/lower-mainland#pho-order	Tightening	Provincial/territorial	No
BC221	B.C.	2020-11-13	2020-11-13	Distancing	Distancing — other	Who: Government of British Columbia What: Announced new ticketing measures under the Emergency Program Act applied to party buses and limousines; operators or those who permit the operation of perimeter-seating vehicles or buses will be fined $2,000, and people taking part in the social gathering could face fines of $200 Effective until:	https://news.gov.bc.ca/releases/2020EMBC0061-001940	https://www2.gov.bc.ca/gov/content/health/about-bc-s-health-care-system/office-of-the-provincial-health-officer/current-health-topics/covid-19-novel-coronavirus	Tightening	Provincial/territorial	No
BC222	B.C.	2020-07-20	2020-07-20	Public information	Public information — projections	Who: Government of British Columbia What: Updated projections for cases and critical care capacity Effective until:	https://news.gov.bc.ca/releases/2020HLTH0038-001335	https://news.gov.bc.ca/files/Covid19-Modelling_Update.pdf	Not applicable	Provincial/territorial	No
BC223	B.C.	2020-11-16	2020-11-16	Travel	Travel — restrictions	Who: Government of British Columbia What: Advised British Columbians to minimize travel within or outside of the province Effective until:	http://www.bccdc.ca/health-info/diseases-conditions/covid-19/prevention-risks/travel	https://www.mapleridgenews.com/news/stop-non-essential-travel-b-c-wide-dr-bonnie-henry-urges/	Tightening	Provincial/territorial	No
BC224	B.C.	2020-11-16	2020-11-16	Health workforce	Health workforce — change in practice	Who: Government of British Columbia What: Issued order allowing speech-language pathologists, physical therapists, dental hygienists, occupational therapists, dietitians, audiologists and pharmacists to perform COVID-19 tests Effective until:	https://www2.gov.bc.ca/assets/gov/health/about-bc-s-health-care-system/office-of-the-provincial-health-officer/covid-19/covid-19-pho-order-testing-ha-regulated.pdf	Not applicable	Not applicable	Provincial/territorial	No
BC225	B.C.	2020-12-15	2020-12-15	Vaccine	Vaccine — phase changes and milestones	Who: Ministry of Health What: Administered first COVID-19 vaccination to health care workers Effective until:	https://news.gov.bc.ca/releases/2020HLTH0341-002076	Not applicable	Not applicable	Provincial/territorial	No
BC226	B.C.	2020-12-09	2020-12-09	Vaccine	Vaccine — population to be vaccinated	Who: Ministry of Health What: Announced the first phase of vaccination will target 1) residents, staff and essential visitors to long-term care and assisted-living residences, individuals in hospital or community awaiting a long-term care placement; 2) health care workers providing care for COVID-19 patients in settings like intensive care units, emergency departments and medical/surgical units, …	https://news.gov.bc.ca/releases/2020PREM0065-002035	https://www2.gov.bc.ca/gov/content/safety/emergency-preparedness-response-recovery/covid-19-provincial-support/vaccines	Not applicable	Provincial/territorial	Yes
BC227	B.C.	2020-11-19	2020-11-19	Distancing	Distancing — gatherings	Who: Ministry of Health What: Prohibited all social gatherings of any size with anyone other than the primary core household bubble Effective until: 2020-12-07	https://news.gov.bc.ca/releases/2020HLTH0061-001949	https://www.cbc.ca/news/canada/british-columbia/coronavirus-update-bc-what-you-need-to-know-nov19-1.5808052	Tightening	Provincial/territorial	No
BC228	B.C.	2020-11-19	2020-11-19	Public information	Public information — masks	Who: Minister of Public Safety and Solicitor General What: Announced that masks are now required to be worn by all British Columbians, 12 years and older, in many indoor public settings Effective until:	https://news.gov.bc.ca/releases/2020EMBC0061-001960	https://www2.gov.bc.ca/gov/content/safety/emergency-preparedness-response-recovery/covid-19-provincial-support/restrictions	Tightening	Provincial/territorial	No
BC230	B.C.	2020-11-20	2020-11-20	Travel	Travel — restrictions	Who: Ministry of Health What: Strongly recommend that British Columbians limit travel to essential travel only and avoid recreational or social travel Effective until:	https://news.gov.bc.ca/releases/2020HLTH0061-001954	Not applicable	Tightening	Provincial/territorial	No
BC231	B.C.	2020-11-24	2020-11-25	State of emergency	State of emergency	Who: Government of British Columbia What: Extended the provincial state of emergency Effective until: 2020-12-08	https://news.gov.bc.ca/releases/2020EMBC0061-001960	Not applicable	Not applicable	Provincial/territorial	No
BC232	B.C.	2020-11-24	2020-11-24	Public information	Public information — masks	Who: Minister of Public Safety and Solicitor General What: Announced fine of $230 for anyone without a mask in an indoor public place or who refuses to comply with the direction of an enforcement officer Effective until:	https://news.gov.bc.ca/releases/2020EMBC0061-001960	Not applicable	Tightening	Provincial/territorial	No
BC234	B.C.	2020-12-02	2020-12-02	Closures/openings	Closures/openings — recreation	Who: Ministry of Health What: Prohibited all indoor group high-intensity fitness activity and indoor adult team sports; suspended low-intensity fitness activities until new guidelines are available to resume these activities safely Effective until:	https://news.gov.bc.ca/releases/2020HLTH0063-001998	https://www2.gov.bc.ca/assets/gov/health/about-bc-s-health-care-system/office-of-the-provincial-health-officer/covid-19/archived-docs/covid-19-pho-order-gatherings-events-december-2-2020.pdf	Tightening	Provincial/territorial	No
BC235	B.C.	2020-12-08	2020-12-09	State of emergency	State of emergency	Who: Government of British Columbia What: Extended the provincial state of emergency Effective until: 2020-12-22	https://news.gov.bc.ca/releases/2020PSSG0064-002021	Not applicable	Not applicable	Provincial/territorial	No
BC236	B.C.	2020-12-09	2020-12-09	Vaccine	Vaccine — implementation plans and frameworks	Who: Ministry of Health What: Released COVID-19 immunization plan with 4 phases Effective until:	https://news.gov.bc.ca/releases/2020PREM0065-002035	https://www2.gov.bc.ca/gov/content/safety/emergency-preparedness-response-recovery/covid-19-provincial-support/vaccines	Not applicable	Provincial/territorial	No
BC238	B.C.	2020-12-14	2020-12-14	Closures/openings	Closures/openings — recreation	Who: Ministry of Health What: Published new guidelines for the resumption of low-intensity indoor group physical activity Effective until:	https://news.gov.bc.ca/releases/2020HLTH0066-002066	https://www2.gov.bc.ca/assets/gov/health/about-bc-s-health-care-system/office-of-the-provincial-health-officer/covid-19/covid-19-public-health-guidelines-low-intensity-exercise.pdf	Easing	Provincial/territorial	No
BC239	B.C.	2020-12-14	2020-12-14	Vaccine	Vaccine — purchasing and allocation	Who: Ministry of Health What: Received first shipment of approximately 4,000 doses of Pfizer vaccine Effective until:	https://news.gov.bc.ca/releases/2020HLTH0340-002067	Not applicable	Not applicable	Provincial/territorial	No
BC240	B.C.	2020-12-21	2020-12-21	Closures/openings	Closures/openings — education	Who: Ministry of Education What: The federal government announced $242.4 million in funding for B.C.’s K–12 COVID-19 response; school districts hired 1,868 new staff, purchased almost 2.5 million pieces of personal protective equipment, installed or upgraded more than 5,800 hand hygiene or washing stations and upgraded 45,283 air or ventilation filters Effective until:	https://news.gov.bc.ca/releases/2020EDUC0073-002119	Not applicable	Not applicable	Provincial/territorial	No
BC241	B.C.	2020-12-22	2020-12-23	State of emergency	State of emergency	Who: Government of British Columbia What: Extended the provincial state of emergency Effective until: 2021-01-05	https://news.gov.bc.ca/releases/2020PSSG0068-002134	Not applicable	Not applicable	Provincial/territorial	No
BC243	B.C.	2020-12-24	2020-12-24	Vaccine	Vaccine — phase changes and milestones	Who: Ministry of Health What: Announced that immunization of residents in long-term care is under way Effective until:	https://news.gov.bc.ca/releases/2020HLTH0068-002146	Not applicable	Not applicable	Provincial/territorial	No
BC247	B.C.	2021-01-05	2021-01-06	State of emergency	State of emergency	Who: Government of British Columbia What: Extended the provincial state of emergency Effective until: 2021-01-19	https://news.gov.bc.ca/releases/2021PSSG0001-000007	Not applicable	Not applicable	Provincial/territorial	No
BC248	B.C.	2021-01-05	2021-01-05	Public information	Public information — phase and alert level changes	Who: Ministry of Health What: Issued a public alert for the Revelstoke region, where community transmission and new cases of COVID-19 have increased substantially in recent days Effective until:	https://news.gov.bc.ca/releases/2021HLTH0001-000009	Not applicable	Tightening	Regional	No
BC249	B.C.	2021-01-07	2021-01-07	Case management	Case management — other	Who: Ministry of Health What: Announced a new system for the daily reporting of new COVID-19 cases; the new system will automatically report all laboratory confirmed cases from the previous day, plus cases followed up by the health authorities, to provide more timely reporting of data Effective until:	https://news.gov.bc.ca/releases/2021HLTH0007-000022	Not applicable	Not applicable	Provincial/territorial	No
BC250	B.C.	2020-12-08	2020-12-08	Case management	Case management — assessment centres	Who: BC Centre for Disease Control What: Released interim guidance for health care providers to support self-collection of specimens for COVID-19 diagnosis in settings without accessible health services Effective until:	http://www.bccdc.ca/Health-Info-Site/Documents/NAT_SelfCollection_Guidance.pdf	Not applicable	Not applicable	Provincial/territorial	No
BC251	B.C.	2020-11	2020-11	Health workforce	Health workforce — safety guidelines	Who: WorkSafeBC What: Released safe return to operation protocols for regulated and unregulated health professions working in community-based clinic settings Effective until:	https://www.worksafebc.com/en/about-us/covid-19-updates/covid-19-returning-safe-operation/health-professionals	Not applicable	Not applicable	Provincial/territorial	No
BC252	B.C.	2020-12-31	No data	Health workforce	Health workforce — licence reinstatement/reclassification	Who: College of Pharmacists of British Columbia What: Granted exemptions for the Professional Development and Assessment Program (PDAP) 2020 registrant renewal deadlines to expedite registration process Effective until:	https://www.bcpharmacists.org/covid19#PDAP	Not applicable	Not applicable	Provincial/territorial	No
BC253	B.C.	2020-03-31	2020-03-31	Health services	Health services — telemedicine/virtual care	Who: Physiotherapy Association of British Columbia What: Released toolkit for physiotherapists providing virtual care/telerehabilitation services Effective until:	https://bcphysio.org/media/804/download	Not applicable	Not applicable	Provincial/territorial	No
BC255	B.C.	No data	No data	Vaccine	Vaccine — implementation plans and frameworks	Who: Ministry of Health What: British Columbia COVID-19 Dashboard includes vaccination progress to date Effective until:	https://news.gov.bc.ca/releases/2020PREM0065-002035	https://experience.arcgis.com/experience/a6f23959a8b14bfa989e3cda29297ded	Not applicable	Provincial/territorial	No
BC256	B.C.	2020-12-29	2020-12-29	Vaccine	Vaccine — purchasing and allocation	Who: Ministry of Health What: Received first shipment of Moderna vaccine Effective until:	https://news.gov.bc.ca/releases/2020HLTH0068-002149	https://www.kelownanow.com/watercooler/news/news/COVID_19/Remote_areas_of_BC_will_be_the_first_to_receive_Moderna_s_COVID_19_vaccine/	Not applicable	Provincial/territorial	No
BC257	B.C.	No data	2020-12-21	Contextual information	Contextual information — holiday	Who: Boards of education What: Winter breaks in B.C. vary by region; Vancouver School Board example provided Effective until: 2021-01-01	https://www.vsb.bc.ca/Calendars/Pages/School-Year-Calendar.aspx	Not applicable	Not applicable	Provincial/territorial	No
BC258	B.C.	2020-12-23	2020-12-23	Public information	Public information — projections	Who: BC Centre for Disease Control What: Updated projections for cases Effective until:	https://news.gov.bc.ca/files/COVID19_Monthly_Update_Dec_2020.pdf	Not applicable	Not applicable	Provincial/territorial	No
BC259	B.C.	2020-11-22	2020-11-22	Health workforce	Health workforce — supply management	Who: Government of British Columbia What: Number of new health workers hired to resume surgeries postponed due to COVID; included 33 surgeons, 32 anesthesiologists, 3 general-practice anesthetists, 305 perioperative registered nurses and 38 perioperative licensed practical nurses Effective until:	https://news.gov.bc.ca/releases/2021HLTH0003-000011	Not applicable	Not applicable	Provincial/territorial	No
BC261	B.C.	2021-01-22	No data	Vaccine	Vaccine — population to be vaccinated	Who: Ministry of Health What: Announced the 2nd phase of vaccination will target 1) seniors age 80+ who were not immunized in Phase 1; 2) Indigenous (First Nations, Métis and Inuit) seniors, age 65 and older and Elders and additional Indigenous communities not immunized in Phase 1; 3) hospital staff, community GPs and medical specialists not immunized in Phase 1; 4) vulnerable populations living …	https://news.gov.bc.ca/files/BC_COVID-19_Immunization_Plan.pdf	Not applicable	Not applicable	Provincial/territorial	Yes
BC262	B.C.	2021-01-19	2021-01-20	State of emergency	State of emergency	Who: Government of British Columbia What: Extended the provincial state of emergency Effective until: 2021-02-02	https://news.gov.bc.ca/releases/2021PSSG0004-000081	Not applicable	Not applicable	Provincial/territorial	No
BC263	B.C.	2021-02-02	2021-02-03	State of emergency	State of emergency	Who: Government of British Columbia What: Extended the provincial state of emergency Effective until: 2021-02-16	https://news.gov.bc.ca/releases/2021PSSG0008-000190	Not applicable	Not applicable	Provincial/territorial	No
BC264	B.C.	2021-02-16	2021-02-17	State of emergency	State of emergency	Who: Government of British Columbia What: Extended the provincial state of emergency Effective until: 2021-03-02	https://news.gov.bc.ca/releases/2021PSSG0014-000280	Not applicable	Not applicable	Provincial/territorial	No
BC265	B.C.	2021-02-01	No data	Health workforce	Health workforce — supply management	Who: Ministry of Health, Canadian Red Cross What: Announced partnership to boost support for up to 5 long-term care homes and assisted living facilities in the Lower Mainland that are facing significant challenges due to COVID-19; the Red Cross is providing non-clinical, administrative and leadership support to sites identified by Vancouver Coastal Health and Fraser Health Effective until:	https://news.gov.bc.ca/releases/2021HLTH0006-000185	Not applicable	Not applicable	Regional	No
BC266	B.C.	2021-01-28	2021-01-28	Health workforce	Health workforce — change in practice	Who: British Columbia College of Nurses and Midwives What: Approved revisions to Scope of Practice for Registered Psychiatric Nurses, broadening the RPN scope of practice in order to allow RPNs to fully participate in the provincial COVID-19 vaccination program Effective until:	https://www.bccnm.ca/bccnm/Announcements/Pages/Announcement.aspx?AnnouncementID=242	Not applicable	Not applicable	Provincial/territorial	No
BC268	B.C.	2021-02-05	2021-02-05	Public information	Public information — projections	Who: BC Centre for Disease Control What: Updated projections for cases Effective until:	http://www.bccdc.ca/Health-Info-Site/Documents/CovidBriefing_20210205.pdf	Not applicable	Not applicable	Provincial/territorial	No
BC270	B.C.	2021-01-25	2021-01-25	Public information	Public information — launch of webpage/resource	Who: Ministry of Health What: Released a report that provides independent analysis and recommendations to support the province’s management of the 2nd wave of the COVID-19 pandemic in the long-term care sector; the report was completed in 2020-10 Effective until:	https://news.gov.bc.ca/releases/2021HLTH0019-000129	https://news.gov.bc.ca/files/1.25.2021_LTC_COVID-19_Response_Review.pdf	Not applicable	Provincial/territorial	No
BC271	B.C.	2021-02-04	2021-02-04	Closures/openings	Closures/openings — recreation	Who: Ministry of Health, BC Centre for Disease Control What: Released COVID-19 and Physical Activity and Sport Participation for School-Aged Children and Youth (for health care professionals working with children and youth) guideline that includes "Return to Activity Following COVID-19 Infection" recommendations Effective until:	http://www.bccdc.ca/Health-Professionals-Site/Documents/COVID-19_Physical_Activity_Children_Youth.pdf	Not applicable	Not applicable	Provincial/territorial	No
BC272	B.C.	2021-02-05	2021-02-05	Health workforce	Health workforce — safety guidelines	Who: Ministry of Health, BC Centre for Disease Control What: Released new Infection Prevention and Control (IPC) Protocol During In-Hospital Code Blue for Adult Patients, providing guidance for health care providers in the hospital setting Effective until:	http://www.bccdc.ca/Health-Professionals-Site/Documents/COVID19_ProtocolForCodeBlue.pdf	Not applicable	Not applicable	Provincial/territorial	No
BC273	B.C.	2021-02-12	2021-02-12	Closures/openings	Closures/openings — daycares	Who: BC Centre for Disease Control What: Updated The Public Health Guidance for Child Care Settings; key changes include updated daily health checks for adults and children, increased detail on cleaning and disinfection, revised guidance on when masks should be worn by adults Effective until:	http://www.bccdc.ca/Health-Info-Site/Documents/COVID_public_guidance/Guidance_Child_Care.pdf	Not applicable	Tightening	Provincial/territorial	No
BC274	B.C.	2021-02-04	2021-02-04	Closures/openings	Closures/openings — education	Who: Ministry of Education What: Strengthened guidelines for K–12 schools: all middle and secondary students and K–12 staff will be required to wear non-medical masks in all indoor areas, tighter guidelines for physical education and music classes, and school districts and independent school authorities will be required to confirm every school has completed the checklist (provided to them by the …	https://news.gov.bc.ca/releases/2021EDUC0011-000201	http://www.bccdc.ca/Health-Info-Site/Documents/COVID_public_guidance/Guidance-k-12-schools.pdf?bcgovtm=20200506_GCPE_AM_COVID_9_NOTIFICATION_BCGOV_BCGOV_EN_BC__NOTIFICATION	Tightening	Provincial/territorial	No
BC276	B.C.	2021-02-04	2021-02-04	Case management	Case management — education	Who: Ministry of Health, BC Centre for Disease Control What: Strengthened guidelines for K–12 schools with new response measures: rapid response teams will conduct physical or virtual site inspections to ensure COVID-19 health and safety guidelines are being followed consistently; if there has been a significant exposure event or an in-school transmission, rapid response teams will be deployed to…	https://news.gov.bc.ca/releases/2021EDUC0011-000201	Not applicable	Not applicable	Provincial/territorial	No
BC278	B.C.	2021-02-05	2021-02-05	Health services	Health services — visitors/patients/residents	Who: Ministry of Health, BC Centre for Disease Control What: Directed that operators of long-term care facilities, assisted living residences and private hospitals must comply with the Overview of Visitors in Long-Term Care and Seniors’ Assisted Living guidance and the Visitor Appeal and Review Process; they must document the names of a resident’s essential and social visitors in the resident’s c…	https://www2.gov.bc.ca/assets/gov/health/about-bc-s-health-care-system/office-of-the-provincial-health-officer/covid-19/covid-19-pho-order-visitation.pdf	Not applicable	Not applicable	Provincial/territorial	No
BC279	B.C.	2021-02-05	2021-02-05	Distancing	Distancing — gatherings	Who: Provincial Health Officer What: Extended social gatherings and events ban until further notice; new "Gatherings and events order" was published on 2021-02-10 Effective until:	http://www.bccdc.ca/health-info/diseases-conditions/covid-19/event-planning	https://www2.gov.bc.ca/assets/gov/health/about-bc-s-health-care-system/office-of-the-provincial-health-officer/covid-19/covid-19-pho-order-gatherings-events.pdf	Not applicable	Provincial/territorial	No
BC280	B.C.	2021-01-08	2021-01-08	Public information	Public information — masks	Who: Minister of Public Safety and Solicitor General What: Announced changes to the Emergency Program Act mask mandate order, adding that masks are required for everyone in many indoor public settings and all retail stores, and defining exceptions Effective until:	https://www.bclaws.gov.bc.ca/civix/document/id/mo/mo/m0012_2021	Not applicable	Tightening	Provincial/territorial	No
BC281	B.C.	2020-12-30	2020-12-30	Closures/openings	Closures/openings — non-essential services	Who: Provincial Health Officer What: Order for food and liquor serving premises and retail establishments that sell liquor: regulates work of restaurants, coffee shops, cafes, cafeterias and food-primary and liquor-primary establishments, including pubs, bars, lounges and nightclubs, liquor manufacturing facilities that have tasting rooms and private clubs during the provincewide restrictions; do…	https://archive.news.gov.bc.ca/releases/news_releases_2020-2024/2020HLTH0068-002155.htm	Not applicable	Not applicable	Provincial/territorial	No
BC282	B.C.	2021-03-02	2021-03-03	State of emergency	State of emergency	Who: Government of British Columbia What: Extended the provincial state of emergency Effective until: 2021-03-16	https://news.gov.bc.ca/releases/2021PSSG0018-000377	Not applicable	Not applicable	Provincial/territorial	No
BC283	B.C.	2021-03-01	2021-03-01	Vaccine	Vaccine — phase changes and milestones	Who: Ministry of Health What: B.C. entered Phase 2 of the immunization plan Effective until:	https://news.gov.bc.ca/releases/2021HLTH0016-000367	https://news.gov.bc.ca/releases/2021PREM0015-000355	Not applicable	Provincial/territorial	No
BC284	B.C.	2021-03-01	2021-03-01	Vaccine	Vaccine — implementation plans and frameworks	Who: BC Centre for Disease Control What: Announced deferral of the 2nd dose of COVID-19 vaccine (Pfizer, Moderna and Oxford-AstraZeneca) to 4 months Effective until:	https://news.gov.bc.ca/releases/2021HLTH0016-000367	http://www.bccdc.ca/Health-Info-Site/Documents/COVID-19_vaccine/Public_health_statement_deferred_second_dose.pdf	Not applicable	Provincial/territorial	No
BC285	B.C.	2021-03-02	2021-03-02	Case management	Case management — education	Who: Ministry of Education What: Formed 6 regional COVID-19 rapid response teams to support K–12 schools and school districts with safety plans and exposure assessments Effective until:	https://news.gov.bc.ca/releases/2021EDUC0017-000371	Not applicable	Not applicable	Provincial/territorial	No
BC288	B.C.	2021-02-23	2021-02-23	Health workforce	Health workforce — change in practice	Who: Ministry of Health What: Issued a public health order expanding the number of health professions that are able to administer a COVID-19 vaccine: Regulated and Unregulated Health Professionals SARS-CoV-2 Immunization Order authorizes "Authorized Health Professionals" to perform immunization activity subject to specified conditions Effective until:	https://www2.gov.bc.ca/assets/gov/health/about-bc-s-health-care-system/office-of-the-provincial-health-officer/covid-19/covid-19-pho-order-ruhp-immunization.pdf	http://www.bccdc.ca/resource-gallery/Documents/Guidelines%20and%20Forms/Guidelines%20and%20Manuals/Immunization/Vaccine%20Info/Education_Recommendations_COVID-19_Immunizers.pdf	Not applicable	Provincial/territorial	No
BC289	B.C.	2021-02-23	2021-02-23	Health workforce	Health workforce — change in practice	Who: Ministry of Health What: Released Emergency Medical Assistants SARS-CoV-2 Immunization Order, authorizing "Emergency Medical Assistants" to perform immunization activity subject to specified conditions Effective until:	https://www2.gov.bc.ca/assets/gov/health/about-bc-s-health-care-system/office-of-the-provincial-health-officer/covid-19/covid-19-pho-order-ema-immunization.pdf	http://www.bccdc.ca/resource-gallery/Documents/Guidelines%20and%20Forms/Guidelines%20and%20Manuals/Immunization/Vaccine%20Info/Education_Recommendations_COVID-19_Immunizers.pdf	Not applicable	Provincial/territorial	No
BC290	B.C.	2021-03-03	2021-03-03	Case management	Case management — other	Who: Ministry of Health, BC Centre for Disease Control What: Released Outbreak Management Protocol for Acute Care, Long-Term Care and Seniors’ Assisted Living Settings Effective until:	http://www.bccdc.ca/Health-Professionals-Site/Documents/COVID-19_Provincial_Outbreak_Management_Protocol_LTC.pdf	Not applicable	Not applicable	Provincial/territorial	No
BC291	B.C.	2021-03-04	2021-03-04	Case management	Case management — other	Who: BC Centre for Disease Control What: Released Outbreak management and investigation toolkit for industrial camps, work sites and communal living Effective until:	http://www.bccdc.ca/health-professionals/clinical-resources/covid-19-care/public-health-management	Not applicable	Not applicable	Provincial/territorial	No
BC296	B.C.	2021-03-04	2021-03-04	Case management	Case management — other	Who: Ministry of Health What: Announced usage of point-of-care rapid testing and released BC's Rapid Point of Care Testing Strategy. Private worksites may also choose to adopt point-of-care testing. These locations must be accredited and meet all quality assurance requirements, and must immediately report all positive test results to public health and regional health authorities for follow-up. Ef…	https://news.gov.bc.ca/releases/2021HLTH0018-000401	https://news.gov.bc.ca/files/3-4-21_rapid_testing_strategy.pdf	Not applicable	Provincial/territorial	No
BC298	B.C.	2021-02-23	2021-02-23	Case management	Case management — other	Who: Ministry of Health What: Announced completion of a point-prevalence assessment to understand the spread of the variants of concern and increase of the screening; screening for variants requires a 2nd, more time-consuming laboratory test Effective until:	https://news.gov.bc.ca/releases/2021HLTH0014-000319	Not applicable	Not applicable	Provincial/territorial	No
BC300	B.C.	2021-02-04	2021-03-01	Health services	Health services — telemedicine/virtual care	Who: British Columbia College of Nurses and Midwives What: Discontinued the Telehealth Practice Standard for registered nurses and nurse practitioners Effective until:	https://www.bccnm.ca/BCCNM/Announcements/Pages/Announcement.aspx?AnnouncementID=250	https://www.bccnm.ca/bccnm/Announcements/Pages/Announcement.aspx?AnnouncementID=245	Not applicable	Provincial/territorial	No
BC301	B.C.	2021-03-11	2021-03-12	Distancing	Distancing — gatherings	Who: Ministry of Health What: Announced that the Provincial Health Officer's order on social gatherings and events has been amended to allow for outdoor gatherings of up to 10 people Effective until:	https://news.gov.bc.ca/releases/2021HLTH0020-000457	https://www2.gov.bc.ca/assets/gov/health/about-bc-s-health-care-system/office-of-the-provincial-health-officer/covid-19/covid-19-pho-order-gatherings-events.pdf	Easing	Provincial/territorial	No
BC302	B.C.	No data	2021-03-15	Contextual information	Contextual information — holiday	Who: Boards of education What: Spring breaks in B.C. vary by region; Vancouver School Board example provided Effective until: 2021-03-26	https://www.vsb.bc.ca/Calendars/Pages/School-Year-Calendar.aspx	Not applicable	Not applicable	Provincial/territorial	No
BC303	B.C.	2021-03-10	2021-03-10	Vaccine	Vaccine — purchasing and allocation	Who: Ministry of Health What: Announced that B.C. started to receive supplies of the AstraZeneca–SII COVISHIELD vaccine Effective until:	https://news.gov.bc.ca/releases/2021HLTH0020-000444	Not applicable	Not applicable	Provincial/territorial	No
BC304	B.C.	2021-03-11	2021-03-11	Public information	Public information — projections	Who: BC Centre for Disease Control What: Released Epidemiology and Modelling Public Health official briefing, COVID-19: One Year of the Pandemic in BC, which includes projection models for B.C. regions (page 28) and for different scenarios according to different infectious contact rates Effective until:	http://www.bccdc.ca/Health-Info-Site/Documents/CovidBriefing_20210311.pdf	Not applicable	Not applicable	Provincial/territorial	No
BC305	B.C.	2021-03-09	2021-03-09	Case management	Case management — assessment centres	Who: Ministry of Health, BC Centre for Disease Control What: Released COVID-19 Infection Prevention and Control: Guidance for Test Collection & Assessment Centres that includes recommendations regarding infection prevention and control procedures and set-up Effective until:	http://www.bccdc.ca/Health-Professionals-Site/Documents/COVID-19_IPC_GuidanceTestCollectionAssessmentCentres.pdf	Not applicable	Not applicable	Provincial/territorial	No
BC306	B.C.	2021-03-11	2021-03-11	Health workforce	Health workforce — change in practice	Who: Ministry of Health, BC Centre for Disease Control What: Released updated Pediatric Clinical Guidance for COVID-19, intended for general pediatricians, family physicians and other primary care providers; key changes include updated indications for testing and description of common clinical features of COVID-19 in children and new tocilizumab and passive immunotherapies in the treatment sectio…	http://www.bccdc.ca/Health-Professionals-Site/Documents/COVID-19_Pediatric_clinical_guidance.pdf	Not applicable	Not applicable	Provincial/territorial	No
BC307	B.C.	2021-03-11	2021-03-11	Health workforce	Health workforce — change in practice	Who: Ministry of Health, BC Centre for Disease Control What: Released updated Antenatal Visits During the COVID-19 Pandemic guidance with information on minimum antenatal visits for low-risk patients during COVID-19 and COVID-19 vaccination in pregnancy Effective until:	http://www.bccdc.ca/Health-Professionals-Site/Documents/COVID19_AntenatalVisitsDuringPandemic.pdf	Not applicable	Not applicable	Provincial/territorial	No
BC321	B.C.	2021-03-11	2021-03-17	Closures/openings	Closures/openings — non-essential services	Who: Provincial Health Officer What: Announced that liquor sales for onsite and off-site consumption must stop between 8 p.m. on 2021-03-17 (St. Patrick’s Day) and 9 a.m. on 2021-03-18; liquor sales for onsite consumption must cease at 10 p.m. on all other dates and must not resume until 9 a.m. the following day Effective until:	https://news.gov.bc.ca/releases/2021HLTH0020-000457	https://www2.gov.bc.ca/assets/gov/health/about-bc-s-health-care-system/office-of-the-provincial-health-officer/covid-19/covid-19-pho-order-nightclubs-food-drink.pdf	Tightening	Provincial/territorial	No
BC322	B.C.	2021-03-12	2021-03-12	Closures/openings	Closures/openings — non-essential services	Who: Ministry of Public Safety and Solicitor General What: Permanently authorized liquor-primary and food-primary licensees to sell and deliver sealed, packaged liquor products alongside the purchase of a meal for off-site consumption Effective until:	https://news.gov.bc.ca/releases/2021PSSG0020-000460	Not applicable	Easing	Provincial/territorial	No
BC323	B.C.	2021-03-12	2021-04-01	Closures/openings	Closures/openings — recreation	Who: Provincial Health Officer What: Approved a revised plan for a safe return to play in the British Columbia Hockey League for a limited season starting in 2021-04; safety protocols include health screening and testing, limited travel, “pod” cities and a pre-season quarantine plan, among other measures and recommendations Effective until:	https://news.gov.bc.ca/releases/2021PREM0020-000464	Not applicable	Easing	Provincial/territorial	No
BC325	B.C.	2021-03-15	2021-03-15	Vaccine	Vaccine — population to be vaccinated	Who: Ministry of Health What: Announced usage of the AstraZeneca–SII COVISHIELD vaccine to protect workers in industries and identified the highest risk categories of worksites Effective until:	https://news.gov.bc.ca/releases/2021HLTH0020-000477	Not applicable	Not applicable	Provincial/territorial	No
BC326	B.C.	2021-03-16	2021-03-17	State of emergency	State of emergency	Who: Government of British Columbia What: Extended the provincial state of emergency Effective until: 2021-03-30	https://news.gov.bc.ca/releases/2021PSSG0021-000480	Not applicable	Not applicable	Provincial/territorial	No
BC327	B.C.	2021-03-15	2021-03-15	Case management	Case management — assessment centres	Who: BC Centre for Disease Control What: Started the Rapid COVID-19 Point of Care Screening Program; test kits can be used to rapidly screen people for COVID-19 in select settings Effective until:	http://www.bccdc.ca/health-info/diseases-conditions/covid-19/testing/rapid-covid-19-point-of-care-screening-program	Not applicable	Not applicable	Provincial/territorial	No
BC328	B.C.	2021-03-18	2021-03-18	Vaccine	Vaccine — population to be vaccinated	Who: Ministry of Health What: Announced the list of priority groups (front-line workers) that will start to receive their 1st dose of the AstraZeneca–SII COVISHIELD in 2021-04 Effective until:	https://news.gov.bc.ca/releases/2021PREM0021-000504	Not applicable	Not applicable	Provincial/territorial	No
BC329	B.C.	2021-03-18	2021-03-18	Health workforce	Health workforce — safety guidelines	Who: The BC Provincial Infection Prevention and Control and Workplace Health and Safety COVID-19 Task Group What: Released position statement that double masking in health care settings is not recommended Effective until:	http://www.bccdc.ca/Health-Professionals-Site/Documents/COVDI-19DoubleMaskingMedicalMask.pdf	Not applicable	Not applicable	Provincial/territorial	No
BC333	B.C.	2020-05-21	2020-05-21	Health workforce	Health workforce — safety guidelines	Who: BC Centre for Disease Control What: Released Infection Prevention and Control (IPC) Protocol for Obstetrical Procedures During COVID-19, including guidelines for patient COVID-19 assessment and surgical risk assessment Effective until:	https://medicalstaff.islandhealth.ca/sites/default/files/2020-05/COVID19_IPCProtocolSurgicalProceduresObstetrical_BCCDC_0.pdf	Not applicable	Not applicable	Provincial/territorial	No
BC334	B.C.	2020-09-04	2020-09-04	Health workforce	Health workforce — change in practice	Who: BC Centre for Disease Control What: Released updated guideline for the management of the healthy newborn born to a pregnant mother, neonatal resuscitation guideline at time of delivery for the newborn born to mother as well as updated guideline for the care of pregnant women (all related to the Individuals who are confirmed or suspect cases of COVID-19) Effective until:	https://medicalstaff.islandhealth.ca/sites/default/files/covid-19/maternity-care-pediatrics-covid-19/guideline-care-of-pregnant-women-confirmed-suspected-covid-bccdc.pdf	https://medicalstaff.islandhealth.ca/sites/default/files/covid-19/maternity-care-pediatrics-covid-19/covid-neonatal-resuscitation-guideline-bccdc.pdf	Not applicable	Provincial/territorial	No
BC335	B.C.	2021-01-07	2021-01-04	Vaccine	Vaccine — phase changes and milestones	Who: Ministry of Health What: Announced that immunization of the first remote First Nations communities is under way with the Moderna vaccine Effective until:	https://news.gov.bc.ca/releases/2020HLTH0068-002155	https://hashilthsa.com/news/2021-01-04/remote-nuu-chah-nulth-nations-receive-moderna-vaccine	Not applicable	Provincial/territorial	Yes
BC336	B.C.	2021-03-18	2021-03-18	Vaccine	Vaccine — population to be vaccinated	Who: Ministry of Health What: Announced that people who are “extremely clinically vulnerable” as well as some seniors will be vaccinated earlier than expected in Phase 2 Effective until:	Not applicable	https://www.cbc.ca/news/canada/british-columbia/bc-covid-19-vaccinations-clinically-vulnerable-1.5961390	Not applicable	Provincial/territorial	No
BC337	B.C.	2020-03-24	2020-03-24	Closures/openings	Closures/openings — daycares	Who: BC Centre for Disease Control What: Released Public Health Guidance for Child Care Settings for child care owners/operators to minimize impact of infection and illness including guidance on hand-washing, cleaning and social distancing ideas Effective until:	https://www2.gov.bc.ca/assets/gov/family-and-social-supports/covid-19/public_health_guidance_covid_19_for_childcare_facilities_march24_final.pdf	Not applicable	Tightening	Provincial/territorial	No
BC338	B.C.	2020-12-07	2020-12-08	Distancing	Distancing — gatherings	Who: Provincial Health Officer What: Extension of social gatherings and events ban Effective until: 2021-01-08	https://news.gov.bc.ca/releases/2020HLTH0064-002017	https://www.cbc.ca/news/canada/british-columbia/covid-19-bc-what-you-need-to-know-dec-7-1.5830719	Not applicable	Provincial/territorial	No
BC339	B.C.	2021-01-07	2021-01-08	Distancing	Distancing — gatherings	Who: Provincial Health Officer What: Extension of social gatherings and events ban Effective until: 2021-02-05	https://news.gov.bc.ca/releases/2021HLTH0007-000022	Not applicable	Not applicable	Provincial/territorial	No
BC340	B.C.	2021-03-23	2021-03-23	Closures/openings	Closures/openings — non-essential services	Who: Ministry of Health, Provincial Health Officer What: Amended order on gatherings and events to provide a variance for outdoor worship services that can include up to 50 people, as well as people in 50 vehicles Effective until:	https://news.gov.bc.ca/releases/2021HLTH0022-000533	https://www2.gov.bc.ca/assets/gov/health/about-bc-s-health-care-system/office-of-the-provincial-health-officer/covid-19/covid-19-variance-outdoor-worship.pdf	Easing	Provincial/territorial	No
BC342	B.C.	2021-03-25	2021-04-01	Health services	Health services — visitors/patients/residents	Who: Ministry of Health What: Updated visitation guidelines in long-term care and seniors’ assisted living residences to allow up to 2 visitors, plus a child, to visit at a time, have visitors visit in residents' rooms without staff present and allow physical touch between visitors and residents, provided appropriate infection prevention and control measures are in place Effective until:	https://news.gov.bc.ca/releases/2021HLTH0022-000555	https://news.gov.bc.ca/releases/2021HLTH0022-000551 https://news.gov.bc.ca/files/3.25.2021_Easing_Restrictions_LTC.pdf	Easing	Provincial/territorial	No
BC343	B.C.	2021-03-29	2021-03-29	Closures/openings	Closures/openings — recreation	Who: Ministry of Health What: Announced that indoor low-intensity group exercise classes are cancelled; gyms and recreation facilities that offer individual workouts and personal training sessions can remain open as long as they have a COVID-19 safety plan that is strictly followed Effective until: 2021-05-25	https://archive.news.gov.bc.ca/releases/news_releases_2020-2024/2021PREM0023-000578.htm	Not applicable	Tightening	Provincial/territorial	No
BC345	B.C.	2021-03-29	2021-03-31	Closures/openings	Closures/openings — non-essential services	Who: Ministry of Health What: Suspended indoor food or drink services; premises that are licensed to serve liquor, and that do not have full meal service, must be closed if they do not have a patio or other outside area in which to serve patrons; outside food or drink services, including on a patio, are subject to conditions Effective until: 2021-05-25	https://archive.news.gov.bc.ca/releases/news_releases_2020-2024/2021PREM0023-000578.htm	https://www2.gov.bc.ca/assets/gov/health/about-bc-s-health-care-system/office-of-the-provincial-health-officer/covid-19/archived-docs/covid-19-pho-order-nightclubs-food-drink-march-31-2021.pdf	Tightening	Provincial/territorial	No
BC346	B.C.	2021-03-29	2021-03-29	Closures/openings	Closures/openings — education	Who: Ministry of Health What: Amended public health guidelines for schools: all K–12 staff and students in grades 4 to 12 are required to wear non-medical masks in all indoor areas and while singing, if barrier is not present; K–12 staff are required to wear masks during indoor PHE/outdoor program classes, and students must wear masks during indoor low-intensity activities; visitors are also requ…	https://archive.news.gov.bc.ca/releases/news_releases_2020-2024/2021PREM0023-000578.htm	https://www2.gov.bc.ca/assets/gov/education/administration/kindergarten-to-grade-12/safe-caring-orderly/k-12-covid-19-health-safety-guidlines.pdf	Tightening	Provincial/territorial	No
BC347	B.C.	2021-03-30	2021-03-31	State of emergency	State of emergency	Who: Government of British Columbia What: Extended the provincial state of emergency Effective until: 2021-04-13	https://news.gov.bc.ca/releases/2021PSSG0024-000588	Not applicable	Not applicable	Provincial/territorial	No
BC348	B.C.	2021-03-29	2021-03-29	Vaccine	Vaccine — implementation plans and frameworks	Who: Ministry of Health, BC Centre for Disease Control What: Announced that the use of the AstraZeneca–COVISHIELD vaccine for those under 55 has been paused Effective until: 2021-04-19	https://news.gov.bc.ca/releases/2021HLTH0024-000596 https://archive.news.gov.bc.ca/releases/news_releases_2020-2024/2021HLTH0079-000742.htm	http://www.bccdc.ca/Health-Info-Site/Documents/COVID-19_vaccine/Doctor_letter_Recommendations_AZ_COVISHIELD.pdf	Not applicable	Provincial/territorial	No
BC350	B.C.	2021-03-31	2021-03-31	Vaccine	Vaccine — implementation plans and frameworks	Who: Ministry of Health, BC Centre for Disease Control What: Published Infection Prevention and Control Guidance for Community Immunization Clinics, which outlines the infection prevention and control measures required for the set-up and safe operation of COVID-19 immunization clinics in community settings (e.g., community pharmacies, schools, community centres, arenas) Effective until:	http://www.bccdc.ca/Health-Professionals-Site/Documents/COVID19_IPCCommunityImmunizationClinics.pdf	Not applicable	Not applicable	Provincial/territorial	No
BC351	B.C.	2021-03-29	2021-03-29	Public information	Public information — launch of webpage/resource	Who: Ministry of Health, BC Centre for Disease Control What: Released AstraZeneca–COVISHIELD Vaccine Frequently Asked Questions document Effective until:	http://www.bccdc.ca/Health-Info-Site/Documents/COVID-19_vaccine/AstraZeneca_COVISHIELD_FAQ.pdf	Not applicable	Not applicable	Provincial/territorial	No
BC352	B.C.	2021-03-24	2021-03-24	Health workforce	Health workforce — change in practice	Who: Ministry of Health, Provincial Health Officer What: Amended public health order to expand the number of health professions that are able to administer a COVID-19 vaccine Effective until:	https://www2.gov.bc.ca/assets/gov/health/about-bc-s-health-care-system/office-of-the-provincial-health-officer/covid-19/covid-19-pho-order-ruhp-immunization.pdf	Not applicable	Not applicable	Provincial/territorial	No
BC353	B.C.	2021-04-05	2021-04-05	Vaccine	Vaccine — phase changes and milestones	Who: Ministry of Health What: B.C. entered Phase 3 of the immunization plan Effective until:	https://news.gov.bc.ca/releases/2021PREM0024-000634	Not applicable	Not applicable	Provincial/territorial	No
BC354	B.C.	2021-04-05	2021-04-06	Vaccine	Vaccine — implementation plans and frameworks	Who: Ministry of Health What: Launched online and telephone vaccine registration and booking system “Get Vaccinated,” available in 12 languages Effective until:	https://news.gov.bc.ca/releases/2021HLTH0024-000635	https://www2.gov.bc.ca/getvaccinated.html	Not applicable	Provincial/territorial	No
BC355	B.C.	2021-01-02	No data	Vaccine	Vaccine — population to be vaccinated	Who: Ministry of Health, BC Centre for Disease Control What: Announced that the 3rd phase of vaccination will target 1) people age 79 to 60, 2) people age 69 to 16 who are clinically extremely vulnerable Effective until:	https://news.gov.bc.ca/files/BC_COVID-19_Immunization_Plan.pdf	Not applicable	Not applicable	Provincial/territorial	No
BC357	B.C.	2021-04-08	2021-04-12	Case management	Case management — other	Who: Provincial Health Officer, WorkSafeBC What: Published Expedited Workplace Closure order that allows WorkSafeBC inspectors to support businesses when a COVID-19 outbreak occurs at the work site. When the public health investigation determines that transmission has occurred at the workplace, an order may be issued closing the workplace for 10 days or longer to stop the transmission. In the cas…	https://news.gov.bc.ca/releases/2021HLTH0024-000675	https://www2.gov.bc.ca/assets/gov/health/about-bc-s-health-care-system/office-of-the-provincial-health-officer/covid-19/covid-19-pho-delegation-workplace-closures.pdf	Not applicable	Provincial/territorial	No
BC358	B.C.	2021-04-08	2021-04-12	Case management	Case management — education	Who: Provincial Health Officer, WorkSafeBC What: Published Expedited Workplace Closure order to allow Public Health to assess whether there is an overriding public interest to keep schools open where an investigation has identified that a transmission has occurred Effective until:	https://news.gov.bc.ca/releases/2021HLTH0024-000675	https://www2.gov.bc.ca/assets/gov/health/about-bc-s-health-care-system/office-of-the-provincial-health-officer/covid-19/covid-19-pho-delegation-workplace-closures.pdf	Not applicable	Provincial/territorial	No
BC361	B.C.	2021-03-31	2021-03-31	Health workforce	Health workforce — change in practice	Who: Ministry of Health What: Announced that pharmacists will administer vaccines as part of a partnership between Immunize BC and community pharmacists in providing COVID-19 AstraZeneca–COVISHIELD vaccine available to those age 55 to 65 living on the Lower Mainland Effective until:	https://archive.news.gov.bc.ca/releases/news_releases_2020-2024/2021HLTH0061-000595.htm	Not applicable	Not applicable	Regional	No
BC362	B.C.	2021-03-24	2021-03-24	Health workforce	Health workforce — change in practice	Who: Ministry of Health What: Announced a new partnership with tourism and hospitality workers in mass vaccination clinics; workers from these industries will provide their expertise and logistical support as non-clinical staff at immunization clinics to help move people through the clinics efficiently and safely Effective until:	https://news.gov.bc.ca/releases/2021PREM0022-000539	Not applicable	Not applicable	Provincial/territorial	No
BC363	B.C.	2021-04-13	2021-04-14	State of emergency	State of emergency	Who: Government of British Columbia What: Extended the provincial state of emergency Effective until: 2021-04-27	https://news.gov.bc.ca/releases/2021PSSG0025-000701	Not applicable	Not applicable	Provincial/territorial	No
BC364	B.C.	2021-04-19	2021-04-19	Vaccine	Vaccine — implementation plans and frameworks	Who: Ministry of Health What: Lowered the age of eligibility to receive the Oxford–AstraZeneca COVID-19 vaccine from 55 to 40 Effective until:	https://news.gov.bc.ca/releases/2021HLTH0079-000742	Not applicable	Not applicable	Provincial/territorial	No
BC367	B.C.	2021-04-23	2021-04-23	Travel	Travel — restrictions	Who: Minister of Public Safety and Solicitor General What: Issued an Emergency Program Act order to prohibit non-essential travel between 3 regional zones in the province, using health authority boundaries: Lower Mainland and Fraser Valley (Fraser Health and Coastal Health regions), Vancouver Island (Island Health region) and Northern/Interior (Interior Health and Northern Health regions); the or…	https://news.gov.bc.ca/releases/2021HLTH0030-000767	https://news.gov.bc.ca/releases/2021PSSG0029-000758	Tightening	Provincial/territorial	No
BC368	B.C.	2021-04-27	2021-04-28	State of emergency	State of emergency	Who: Government of British Columbia What: Extended the provincial state of emergency Effective until: 2021-05-11	https://news.gov.bc.ca/releases/2021PSSG0030-000776	Not applicable	Not applicable	Provincial/territorial	No
BC369	B.C.	2021-04-27	2021-04-27	Vaccine	Vaccine — population to be vaccinated	Who: Ministry of Health What: Announced that those age 30 and older living in a high-transmission community can book an appointment for the AstraZeneca vaccine Effective until:	https://news.gov.bc.ca/releases/2021HLTH0030-000779	Not applicable	Not applicable	Provincial/territorial	No
BC370	B.C.	2021-04-19	2021-04-19	Vaccine	Vaccine — implementation plans and frameworks	Who: Ministry of Health What: Announced new vaccine strategy to prioritize high-transmission communities; high-transmission communities (list of 13 communities) have been prioritized based on COVID-19 cases, outbreaks and hospitalizations Effective until:	https://news.gov.bc.ca/releases/2021HLTH0080-000743	Not applicable	Not applicable	Provincial/territorial	No
BC371	B.C.	2021-04-22	2021-04-22	Health services	Health services — delayed medical procedures	Who: Ministry of Health What: Announced that scheduled non-urgent surgeries in 9 Lower Mainland hospitals will be temporarily postponed for the next 2 weeks Effective until: 2021-05-06	https://news.gov.bc.ca/releases/2021HLTH0028-000754	Not applicable	Tightening	Regional	No
BC374	B.C.	2021-05-04	2021-05-04	Vaccine	Vaccine — population to be vaccinated	Who: Ministry of Health What: Announced that pregnant persons 16 and older are eligible to book their vaccine Effective until:	https://news.gov.bc.ca/releases/2021HLTH0031-000841	Not applicable	Not applicable	Provincial/territorial	No
BC377	B.C.	2021-04-30	2021-04-30	Case management	Case management — education	Who: Ministry of Advanced Education and Skills Training What: Released the COVID-19 Return-to-Campus Primer to help B.C.’s post-secondary institutions plan for a full return to on-campus teaching, learning and research in 2021-09 Effective until:	https://news.gov.bc.ca/releases/2021AEST0035-000806	https://www2.gov.bc.ca/assets/gov/education/post-secondary-education/institution-resources-administration/return-to-campus-primer.pdf	Not applicable	Provincial/territorial	No
BC378	B.C.	2021-05-02	2021-05-02	Health workforce	Health workforce — change in practice	Who: Provincial Health Officer What: Issued an order that authorizes emergency medical assistants in the licence categories of Advanced Care Paramedic and Critical Care Paramedic employed in industrial sites to perform the screening activity, subject to 4 conditions listed in the order Effective until:	https://www2.gov.bc.ca/assets/gov/health/about-bc-s-health-care-system/office-of-the-provincial-health-officer/covid-19/covid-19-pho-order-paramedic-swabbing.pdf	Not applicable	Not applicable	Provincial/territorial	No
BC379	B.C.	2021-05-10	2021-05-10	Vaccine	Vaccine — population to be vaccinated	Who: Ministry of Health What: Announced that anyone age 40 and older can book their vaccine Effective until:	https://news.gov.bc.ca/releases/2021HLTH0033-000886	Not applicable	Not applicable	Provincial/territorial	No
BC380	B.C.	2021-05-06	2021-05-06	Vaccine	Vaccine — population to be vaccinated	Who: Ministry of Health What: Announced that anyone age 49 and older can book their vaccine Effective until:	https://news.gov.bc.ca/releases/2021HLTH0031-000862	Not applicable	Not applicable	Provincial/territorial	No
BC382	B.C.	2021-05-10	2021-05-10	Vaccine	Vaccine — population to be vaccinated	Who: Ministry of Health What: Announced that anyone 18 and older who lives in an identified high-transmission neighbourhood can book their vaccine Effective until:	https://news.gov.bc.ca/releases/2021HLTH0033-000886	Not applicable	Not applicable	Provincial/territorial	No
BC383	B.C.	2021-05-11	2021-05-12	State of emergency	State of emergency	Who: Government of British Columbia What: Extended the provincial state of emergency Effective until: 2021-05-25	https://news.gov.bc.ca/releases/2021PSSG0034-000891	Not applicable	Not applicable	Provincial/territorial	No
BC384	B.C.	2021-05-12	2021-05-12	Vaccine	Vaccine — population to be vaccinated	Who: Ministry of Health What: Announced that anyone age 30 and older can book their vaccine Effective until:	https://news.gov.bc.ca/releases/2021HLTH0034-000902	https://news.gov.bc.ca/releases/2021HLTH0035-000914	Not applicable	Provincial/territorial	No
BC385	B.C.	2021-05-13	2021-05-14	Vaccine	Vaccine — population to be vaccinated	Who: Ministry of Health What: Announced that anyone age 25 and older can book their vaccine Effective until:	https://news.gov.bc.ca/releases/2021HLTH0035-000923	Not applicable	Not applicable	Provincial/territorial	No
BC386	B.C.	2021-05-13	2021-05-15	Vaccine	Vaccine — population to be vaccinated	Who: Ministry of Health What: Announced that anyone age 20 and older can book their vaccine Effective until:	https://news.gov.bc.ca/releases/2021HLTH0035-000914	Not applicable	Not applicable	Provincial/territorial	No
BC387	B.C.	2021-05-13	2021-05-16	Vaccine	Vaccine — population to be vaccinated	Who: Ministry of Health What: Announced that anyone age 18 and older can book their vaccine Effective until:	https://news.gov.bc.ca/releases/2021HLTH0035-000914	Not applicable	Not applicable	Provincial/territorial	No
BC388	B.C.	2021-05-18	2021-05-18	Public information	Public information — masks	Who: Minister of Public Safety and Solicitor General What: Updated the Emergency Program Act to align with the public health guidance regarding mandatory mask wearing in fitness facilities (gyms, fitness studios and dance studios), including during workouts Effective until:	https://news.gov.bc.ca/releases/2021PSSG0035-000934	https://www.bclaws.gov.bc.ca/civix/document/id/mo/mo/m0012_2021	Tightening	Provincial/territorial	No
BC394	B.C.	2021-04-27	2021-04-27	Vaccine	Vaccine — population to be vaccinated	Who: Ministry of Health What: Announced that anyone age 59 and older can book their vaccine Effective until:	https://archive.news.gov.bc.ca/releases/news_releases_2020-2024/2021HLTH0030-000779.htm	Not applicable	Not applicable	Provincial/territorial	No
BC395	B.C.	2021-05-12	2021-05-12	Vaccine	Vaccine — implementation plans and frameworks	Who: Ministry of Health What: Announced that due to the limited availability of the AstraZeneca vaccine supply, the province will hold all remaining AstraZeneca vaccine for dose-2 booster immunizations; existing pharmacy bookings will proceed, but no additional appointments will be accepted at this time Effective until:	https://archive.news.gov.bc.ca/releases/news_releases_2020-2024/2021HLTH0034-000902.htm	Not applicable	Not applicable	Provincial/territorial	No
BC398	B.C.	2021-05-12	2021-05-12	Health workforce	Health workforce — safety guidelines	Who: Ministry of Health What: Published a guidance for acute health care settings, including emergency departments as well as outpatient/ambulatory care within acute care facilities, on infection prevention and control practices to mitigate the impact of COVID-19 Effective until:	http://www.bccdc.ca/Health-Professionals-Site/Documents/COVID19_IPCGuidance_AcuteCare.pdf	Not applicable	Not applicable	Provincial/territorial	No
BC403	B.C.	2021-05-20	2021-05-20	Health workforce	Health workforce — safety guidelines	Who: Ministry of Health What: Updated the Communicable Disease Control Manual to provide criteria for the reporting of adverse events, and to assist health practitioners who administer vaccines with the interpretation of adverse events following immunization and their implications for subsequent immunization Effective until:	http://www.bccdc.ca/resource-gallery/Documents/Guidelines%20and%20Forms/Guidelines%20and%20Manuals/Epid/CD%20Manual/Chapter%202%20-%20Imms/Part_5_AEFI.pdf	Not applicable	Not applicable	Provincial/territorial	No
BC406	B.C.	2021-05-20	2021-05-20	Vaccine	Vaccine — population to be vaccinated	Who: Ministry of Health, BC Centre for Disease Control What: As part of province's age-based program, people age 12 to 17 years can register and book for their vaccine Effective until:	https://news.gov.bc.ca/releases/2021PREM0037-000986	Not applicable	Not applicable	Provincial/territorial	No
BC407	B.C.	2021-03-18	2021-03-18	Vaccine	Vaccine — population to be vaccinated	Who: Ministry of Health, BC Centre for Disease Control What: Updated Phase 3 of vaccination plan to include Indigenous peoples age 18 to 64 Effective until:	https://news.gov.bc.ca/releases/2021HLTH0021-000507	https://globalnews.ca/news/7705305/when-do-i-get-my-covid-vaccine-british-columbia/	Not applicable	Provincial/territorial	Yes
BC408	B.C.	2021-01-02	No data	Vaccine	Vaccine — population to be vaccinated	Who: Ministry of Health, BC Centre for Disease Control What: Announced that the 4th phase of vaccination will target people age 59 to 18 in 5-year increments Effective until:	https://news.gov.bc.ca/files/BC_COVID-19_Immunization_Plan.pdf	Not applicable	Not applicable	Provincial/territorial	No
BC409	B.C.	2021-04-19	2021-04-19	Vaccine	Vaccine — population to be vaccinated	Who: Ministry of Health What: Announced that those age 40 and older living in a high-transmission community can book an appointment for the AstraZeneca vaccine Effective until:	https://news.gov.bc.ca/releases/2021HLTH0080-000743	Not applicable	Not applicable	Provincial/territorial	No
BC410	B.C.	2021-03-29	2021-03-29	Public information	Public information — phase and alert level changes	Who: Ministry of Health What: Announced 3-week "circuit breaker" emergency restrictions as COVID-19 cases surge Effective until: 2021-04-19	https://news.gov.bc.ca/releases/2021PREM0023-000578	Not applicable	Not applicable	Provincial/territorial	No
BC411	B.C.	2021-03-11	2021-03-11	Distancing	Distancing — gatherings	Who: Ministry of Health, Provincial Health Officer What: Announced that the order on gatherings and events has been amended to allow for outdoor gatherings of up to 10 people Effective until:	https://archive.news.gov.bc.ca/releases/news_releases_2020-2024/2021HLTH0020-000457.htm	Not applicable	Not applicable	Provincial/territorial	No
BC412	B.C.	2021-03-29	2021-03-29	Vaccine	Vaccine — population to be vaccinated	Who: Ministry of Health What: Announced that anyone 73 and older and those who are clinically extremely vulnerable can book their vaccine Effective until:	https://news.gov.bc.ca/releases/2021HLTH0023-000581	Not applicable	Not applicable	Provincial/territorial	No
BC416	B.C.	2021-03-05	2021-03-08	Vaccine	Vaccine — population to be vaccinated	Who: Ministry of Health What: Announced that anyone 90 or older and Indigenous peoples over 65 can book their vaccine Effective until:	https://archive.news.gov.bc.ca/releases/news_releases_2020-2024/2021HLTH0019-000419.htm	Not applicable	Not applicable	Provincial/territorial	Yes
BC418	B.C.	2021-03-11	2021-03-11	Vaccine	Vaccine — population to be vaccinated	Who: Ministry of Health What: Announced that anyone over 85 can book their vaccine Effective until:	https://archive.news.gov.bc.ca/releases/news_releases_2020-2024/2021HLTH0020-000457.htm	Not applicable	Not applicable	Provincial/territorial	No
BC420	B.C.	2021-03-15	2021-03-15	Vaccine	Vaccine — population to be vaccinated	Who: Ministry of Health What: Announced that anyone 84 or older can book their vaccine; eligibility decreased daily by 1 year to 80 years of age on 2021-03-19 Effective until:	https://archive.news.gov.bc.ca/releases/news_releases_2020-2024/2021HLTH0020-000477.htm	https://archive.news.gov.bc.ca/releases/news_releases_2020-2024/2021HLTH0022-000517.htm	Not applicable	Provincial/territorial	No
BC422	B.C.	2021-03-22	2021-03-22	Vaccine	Vaccine — population to be vaccinated	Who: Ministry of Health What: Announced that anyone 78 or older can book their vaccine; eligibility decreased daily by 1 year to 74 years on 2021-03-26 Effective until:	https://archive.news.gov.bc.ca/releases/news_releases_2020-2024/2021HLTH0022-000525.htm	https://archive.news.gov.bc.ca/releases/news_releases_2020-2024/2021HLTH0023-000572.htm	Not applicable	Provincial/territorial	No
BC425	B.C.	2021-03-19	2021-03-20	Vaccine	Vaccine — population to be vaccinated	Who: Ministry of Health What: Announced that anyone 79 or older and Indigenous peoples over 55 can book their vaccine Effective until:	https://archive.news.gov.bc.ca/releases/news_releases_2020-2024/2021HLTH0022-000517.htm	Not applicable	Not applicable	Provincial/territorial	Yes
BC427	B.C.	2021-04-01	2021-04-01	Vaccine	Vaccine — population to be vaccinated	Who: Ministry of Health What: Announced that anyone 72 or older and Indigenous peoples over 18 can book their vaccine Effective until:	https://archive.news.gov.bc.ca/releases/news_releases_2020-2024/2021HLTH0024-000630.htm	Not applicable	Not applicable	Provincial/territorial	Yes
BC428	B.C.	2021-04-03	2021-04-03	Vaccine	Vaccine — population to be vaccinated	Who: Ministry of Health What: Announced that the AstraZeneca–COVISHEILD vaccine will be available to people between the ages of 55 and 65 on the Lower Mainland—B.C.’s highest transmission area Effective until:	https://archive.news.gov.bc.ca/releases/news_releases_2020-2024/2021HLTH0024-000633.htm	Not applicable	Not applicable	Regional	No
BC429	B.C.	2021-04-05	2021-04-06	Vaccine	Vaccine — population to be vaccinated	Who: Ministry of Health What: Announced that anyone 71 or older can book their vaccine Effective until:	https://archive.news.gov.bc.ca/releases/news_releases_2020-2024/2021HLTH0024-000635.htm	Not applicable	Not applicable	Provincial/territorial	No
BC430	B.C.	2021-04-07	2021-04-07	Vaccine	Vaccine — population to be vaccinated	Who: Ministry of Health What: Announced that anyone 70 or older can book their vaccine Effective until:	https://archive.news.gov.bc.ca/releases/news_releases_2020-2024/2021HLTH0024-000659.htm	Not applicable	Not applicable	Provincial/territorial	No
BC431	B.C.	2021-04-10	2021-04-10	Vaccine	Vaccine — population to be vaccinated	Who: Ministry of Health What: Announced that anyone between 55 and 65 years of age is eligible to be vaccinated with the AstraZeneca vaccine in local pharmacies throughout the province Effective until:	https://archive.news.gov.bc.ca/releases/news_releases_2020-2024/2021HLTH0071-000690.htm	Not applicable	Not applicable	Provincial/territorial	No
BC432	B.C.	2021-04-12	2021-04-12	Vaccine	Vaccine — population to be vaccinated	Who: Ministry of Health What: Announced that anyone 65 or older can book their vaccine Effective until:	https://archive.news.gov.bc.ca/releases/news_releases_2020-2024/2021HLTH0025-000697.htm	Not applicable	Not applicable	Provincial/territorial	No
BC433	B.C.	2021-04-14	2021-04-14	Vaccine	Vaccine — population to be vaccinated	Who: Ministry of Health What: Announced that anyone 64 or older can book their vaccine Effective until:	https://archive.news.gov.bc.ca/releases/news_releases_2020-2024/2021HLTH0025-000712.htm	Not applicable	Not applicable	Provincial/territorial	No
BC434	B.C.	2021-04-18	2021-04-18	Vaccine	Vaccine — population to be vaccinated	Who: Ministry of Health What: Announced that anyone 63 or older can book their vaccine Effective until:	https://archive.news.gov.bc.ca/releases/news_releases_2020-2024/2021HLTH0077-000736.htm	Not applicable	Not applicable	Provincial/territorial	No
BC435	B.C.	2021-04-23	2021-04-23	Vaccine	Vaccine — population to be vaccinated	Who: Ministry of Health What: Announced that anyone 60 or older can book their vaccine Effective until:	https://archive.news.gov.bc.ca/releases/news_releases_2020-2024/2021HLTH0030-000767.htm	Not applicable	Not applicable	Provincial/territorial	No
BC437	B.C.	2021-04-28	2021-04-28	Vaccine	Vaccine — population to be vaccinated	Who: Ministry of Health What: Announced that anyone 58 or older can book their vaccine Effective until:	https://archive.news.gov.bc.ca/releases/news_releases_2020-2024/2021HLTH0031-000791.htm	Not applicable	Not applicable	Provincial/territorial	No
BC438	B.C.	2021-04-30	2021-04-30	Vaccine	Vaccine — population to be vaccinated	Who: Ministry of Health What: Announced that anyone age 56 and older can book their vaccine Effective until:	https://news.gov.bc.ca/releases/2021HLTH0031-000815	Not applicable	Not applicable	Provincial/territorial	No
BC439	B.C.	2021-05-02	2021-05-02	Vaccine	Vaccine — population to be vaccinated	Who: Ministry of Health What: Announced that anyone age 54 and older can book their vaccine Effective until:	https://news.gov.bc.ca/releases/2021HLTH0031-000832	https://news.gov.bc.ca/releases/2021HLTH0084-000810	Not applicable	Provincial/territorial	No
BC440	B.C.	2021-05-04	2021-05-04	Vaccine	Vaccine — population to be vaccinated	Who: Ministry of Health What: Announced that anyone age 52 and older can book their vaccine Effective until:	https://news.gov.bc.ca/releases/2021HLTH0031-000841	Not applicable	Not applicable	Provincial/territorial	No
BC441	B.C.	2021-04-19	2021-04-19	Health workforce	Health workforce — supply management	Who: Government of British Columbia What: Announced $585 million over 3 years to train and hire up to 3,000 health care support workers Effective until:	https://news.gov.bc.ca/releases/2021FIN0023-000744	Not applicable	Not applicable	Provincial/territorial	No
BC442	B.C.	2021-04-15	2021-04-15	Public information	Public information — projections	Who: BC Centre for Disease Control What: Updated projections for cases Effective until:	http://www.bccdc.ca/Health-Info-Site/Documents/COVID-19_April_Data_04152021.pdf	Not applicable	Not applicable	Provincial/territorial	No
BC443	B.C.	2020-08-13	2021-08-13	Public information	Public information — projections	Who: BC Centre for Disease Control What: Updated projections for cases Effective until:	https://news.gov.bc.ca/files/COVID-19_Going_Forward.pdf	Not applicable	Not applicable	Provincial/territorial	No
BC444	B.C.	2020-09-03	2020-09-03	Public information	Public information — projections	Who: BC Centre for Disease Control What: Updated projections for cases Effective until:	https://news.gov.bc.ca/files/COVID19_Going_Forward_Sept_2020.pdf	Not applicable	Not applicable	Provincial/territorial	No
BC445	B.C.	2020-10-05	2020-10-05	Public information	Public information — projections	Who: BC Centre for Disease Control What: Updated projections for cases Effective until:	https://news.gov.bc.ca/files/COVID19_Going_Forward_Oct_2020.pdf	Not applicable	Not applicable	Provincial/territorial	No
BC446	B.C.	2020-11-12	2020-11-12	Public information	Public information — projections	Who: BC Centre for Disease Control What: Updated projections for cases Effective until:	https://news.gov.bc.ca/files/COVID19_Monthly_Update_Nov_2020.pdf	Not applicable	Not applicable	Provincial/territorial	No
BC447	B.C.	2021-05-06	2021-05-09	Public information	Public information — pandemic response plans	Who: Ministry of Health What: Launched "BC’s Restart" plan, 4-step plan for a gradual return to a more normal life; progression through the steps will be measured by the number of adults vaccinated, COVID-19 case counts and hospitalizations and deaths, taking into account clusters and outbreaks Effective until:	https://news.gov.bc.ca/releases/2021PREM0037-001008	Not applicable	Not applicable	Provincial/territorial	No
BC448	B.C.	2021-05-25	2021-05-25	Distancing	Distancing — gatherings	Who: Ministry of Health What: As part of Step 1 of "BC's Restart" plan, maximum of 5 visitors or 1 household allowed for indoor personal gatherings; maximum of 10 people for outdoor personal gatherings; maximum of 10 people for seated indoor organized gatherings with safety protocols; maximum of 50 people for seated outdoor organized gatherings with safety protocols Effective until:	https://news.gov.bc.ca/releases/2021PREM0037-001008	Not applicable	Easing	Provincial/territorial	No
BC449	B.C.	2021-05-25	2021-05-25	Closures/openings	Closures/openings — non-essential services	Who: Ministry of Health What: As part of Step 1 of "BC's Restart" plan, indoor and outdoor dining for up to 6 people with safety protocols is allowed Effective until:	https://news.gov.bc.ca/releases/2021PREM0037-001008	Not applicable	Easing	Provincial/territorial	No
BC450	B.C.	2021-05-25	2021-05-25	Closures/openings	Closures/openings — recreation	Who: Ministry of Health, BC Centre for Disease Control What: As part of Step 1 of "BC's Restart" plan, outdoor sports (games) with no spectators and low-intensity fitness with safety protocols are allowed Effective until:	https://news.gov.bc.ca/releases/2021PREM0037-001008	Not applicable	Easing	Provincial/territorial	No
BC451	B.C.	2021-05-06	2021-05-06	Health workforce	Health workforce — safety guidelines	Who: Ministry of Health, BC Centre for Disease Control What: As part of Step 1 of "BC Restart" plan, resumed recreational travel within travel region, encouraging hotels and other accommodation providers to welcome guests from inside their region Effective until:	https://news.gov.bc.ca/releases/2021PREM0037-001008	Not applicable	Not applicable	Provincial/territorial	No
BC452	B.C.	2021-05-25	2021-06-08	State of emergency	State of emergency	Who: Government of British Columbia What: Extended the provincial state of emergency Effective until: 2021-06-08	https://news.gov.bc.ca/releases/2021PREM0037-001008	Not applicable	Not applicable	Provincial/territorial	No
BC453	B.C.	2021-05-27	2021-05-27	Closures/openings	Closures/openings — non-essential services	Who: Ministry of Tourism, Arts, Culture and Sport What: Announced that the province is launching a COVID-19 safety certificate program, called BSAFE, for workers in the tourism and hospitality sectors to increase consumer confidence as businesses start to return to more normal operations in accordance with "BC’s Restart" plan Effective until:	https://news.gov.bc.ca/releases/2021TACS0040-001023	Not applicable	Not applicable	Provincial/territorial	No
BC454	B.C.	2021-05-27	2021-05-27	Distancing	Distancing — gatherings	Who: Ministry of Health What: Announced that a Provincial Health Officer's order variance for religious services is updated, allowing for up to 50 people at indoor and outdoor religious services, with detailed COVID-19 safety plans in place Effective until:	https://news.gov.bc.ca/releases/2021HLTH0037-001032	Not applicable	Not applicable	Provincial/territorial	Yes
BC455	B.C.	2021-05-27	2021-05-27	Vaccine	Vaccine — implementation plans and frameworks	Who: Ministry of Health What: Accelerated the interval between doses for age-based and clinically extremely vulnerable programs to 8 weeks Effective until:	https://news.gov.bc.ca/releases/2021HLTH0037-001032	Not applicable	Not applicable	Provincial/territorial	No
BC456	B.C.	2021-05-27	2021-05-25	Health services	Health services — resumed medical procedures	Who: Government of British Columbia What: Presented the plan for resuming non-urgent scheduled surgeries in 9 Lower Mainland hospitals: Burnaby Hospital was back to full operations on 2021-05-25; by 2021-06-07, all 9 hospitals—Burnaby, Royal Columbian, Abbotsford Regional and Surrey Memorial in Fraser Health, and St. Paul’s, Lions Gate, Richmond, UBC and Vancouver General hospitals in Vancouver C…	https://news.gov.bc.ca/releases/2021HLTH0037-001032	Not applicable	Easing	Regional	No
BC457	B.C.	2021-06-03	2021-06-03	Vaccine	Vaccine — implementation plans and frameworks	Who: Ministry of Health What: Announced that everyone who has received the AstraZeneca vaccine has the choice to get another AstraZeneca vaccine or to have an mRNA vaccine instead; this decision is based on scientific evidence and the guidance of the National Advisory Committee on Immunization and B.C. immunization committee Effective until:	https://news.gov.bc.ca/releases/2021HLTH0038-001084	Not applicable	Not applicable	Provincial/territorial	No
BC458	B.C.	2021-06-03	2021-06-07	Vaccine	Vaccine — implementation plans and frameworks	Who: Ministry of Health What: Announced that everyone who has received the AstraZeneca vaccine will be notified to book their 2nd vaccine after 8 weeks Effective until:	https://news.gov.bc.ca/releases/2021HLTH0038-001084	Not applicable	Not applicable	Provincial/territorial	No
BC460	B.C.	2021-06-04	2021-06-04	Vaccine	Vaccine — population to be vaccinated	Who: Ministry of Health What: Announced that elders, seniors, clinically extremely vulnerable people and others who are highest risk have priority for the 2nd dose Effective until:	https://news.gov.bc.ca/releases/2021HLTH0038-001093	Not applicable	Not applicable	Provincial/territorial	No
BC461	B.C.	2021-06-08	2021-06-22	State of emergency	State of emergency	Who: Government of British Columbia What: Extended the provincial state of emergency Effective until: 2021-06-22	https://news.gov.bc.ca/releases/2021PSSG0038-001114	Not applicable	Not applicable	Provincial/territorial	No
BC462	B.C.	2021-06-14	2021-06-14	Vaccine	Vaccine — implementation plans and frameworks	Who: Ministry of Health What: Announced that individuals who received their 1st dose outside B.C. are eligible to book a 2nd dose in B.C. Effective until:	https://news.gov.bc.ca/releases/2021HLTH0041-001157	Not applicable	Not applicable	Provincial/territorial	No
BC465	B.C.	2021-06-14	2021-06-15	Public information	Public information — phase and alert level changes	Who: Government of British Columbia What: Announced that B.C. is transitioning into Step 2 of "BC’s Restart" plan after reaching the 65% threshold in 1st-dose vaccinations Effective until:	https://news.gov.bc.ca/releases/2021PREM0041-001155	Not applicable	Easing	Provincial/territorial	Yes
BC466	B.C.	2021-06-14	2021-06-15	Travel	Travel — restrictions	Who: Government of British Columbia What: Announced restrictions on non-essential travel within B.C. were lifted as part of Step 2 of "BC's Restart" plan Effective until:	https://news.gov.bc.ca/releases/2021PREM0041-001155	Not applicable	Easing	Provincial/territorial	No
BC467	B.C.	2021-06-14	2021-06-15	Distancing	Distancing — gatherings	Who: Government of British Columbia What: As part of Step 2 of "BC's Restart" plan, indoor worship services with maximum of 50 people, or 10% of a place of worship’s total capacity (whichever number is greater) are allowed (with safety plans and respecting other safety guidelines provided in the updated order) Effective until:	https://news.gov.bc.ca/releases/2021PREM0041-001155	https://www2.gov.bc.ca/assets/gov/health/about-bc-s-health-care-system/office-of-the-provincial-health-officer/covid-19/covid-19-variance-indoor-worship.pdf	Easing	Provincial/territorial	No
BC468	B.C.	2021-06-14	2021-06-15	Closures/openings	Closures/openings — non-essential services	Who: Government of British Columbia What: As part of Step 2 of "BC's Restart" plan, liquor service at restaurants, bars and pubs is extended until midnight Effective until:	https://news.gov.bc.ca/releases/2021PREM0041-001155	Not applicable	Easing	Provincial/territorial	No
BC469	B.C.	2021-06-14	2021-06-15	Closures/openings	Closures/openings — recreation	Who: Government of British Columbia What: As part of Step 2 of "BC's Restart" plan, indoor sports games are allowed without spectators, as well as high-intensity fitness with safety plans Effective until:	https://news.gov.bc.ca/releases/2021PREM0041-001155	Not applicable	Easing	Provincial/territorial	No
BC470	B.C.	2021-06-14	2021-06-15	Public information	Public information — launch of webpage/resource	Who: Government of British Columbia What: Announced travel manners and guidelines to follow during summer trips and vacations Effective until:	https://news.gov.bc.ca/releases/2021PREM0041-001155	Not applicable	Not applicable	Provincial/territorial	No
BC473	B.C.	2021-06-22	2021-06-22	State of emergency	State of emergency	Who: Government of British Columbia What: Extended the provincial state of emergency. Effective until: 2021-06-30	https://news.gov.bc.ca/releases/2021PSSG0043-001208	https://news.gov.bc.ca/releases/2021PREM0043-001268	Not applicable	Provincial/territorial	No
BC475	B.C.	2021-06-18	2021-06-18	Public information	Public information — masks	Who: Ministry of Health What: Released a document Mask Use in Health Care Facilities During the COVID-19 Pandemic that summarizes all mask wearing policies in health care facilities Effective until:	http://www.bccdc.ca/Health-Professionals-Site/Documents/Mask_Use_Health_Care_Facilities.pdf	Not applicable	Not applicable	Provincial/territorial	No
BC476	B.C.	2021-06-14	2021-06-15	Distancing	Distancing — gatherings	Who: Ministry of Health What: As part of Step 2 of "BC's Restart" plan, maximum of 50 people for outdoor sports, outdoor personal gatherings and indoor seated organized gatherings (e.g., movie theatres, live theatre, banquet halls) are allowed (with safety plans) Effective until:	https://news.gov.bc.ca/releases/2021PREM0041-001155	Not applicable	Easing	Provincial/territorial	No
BC477	B.C.	2020-04-15	2020-04-15	Closures/openings	Closures/openings — non-essential services	Who: Government of British Columbia What: Temporarily extended hours of retail liquor service: liquor retailers, such as wine stores or private liquor stores, throughout the province now allowed to temporarily operate between 7 a.m. and 11 p.m. daily, if they choose to do so Effective until:	https://news.gov.bc.ca/releases/2020AG0031-000694	Not applicable	Easing	Provincial/territorial	No
BC478	B.C.	2021-06-15	2021-06-15	Closures/openings	Closures/openings — non-essential services	Who: BC Centre for Disease Control, Ministry of Health What: Published Guidance for Holding Inside Worship and Lifecycle Services Effective until:	https://www2.gov.bc.ca/assets/gov/health/about-bc-s-health-care-system/office-of-the-provincial-health-officer/covid-19/covid-19-guidance-worship-services.pdf	Not applicable	Not applicable	Provincial/territorial	No
BC479	B.C.	2021-06-30	2021-06-30	Closures/openings	Closures/openings — non-essential services	Who: Government of British Columbia What: Announced that liquor store hours are permanently extended: liquor retailers, such as wine stores and private liquor stores, can continue to open as early as 7 a.m. Effective until:	https://news.gov.bc.ca/releases/2021PSSG0056-001235	Not applicable	Easing	Provincial/territorial	No
BC480	B.C.	2021-06-29	2021-07-01	Public information	Public information — phase and alert level changes	Who: Government of British Columbia What: Announced that BC is transitioning into Step 3 of "BC’s Restart" plan after reaching the 70% threshold in 1st-dose vaccinations Effective until:	https://news.gov.bc.ca/releases/2021PREM0043-001268	https://news.gov.bc.ca/files/RestartBC_Step3.pdf	Easing	Provincial/territorial	No
BC481	B.C.	2021-06-29	2021-07-01	Distancing	Distancing — gatherings	Who: Government of British Columbia What: As part of Step 3 of "BC's Restart" plan, maximum capacity for indoor organized gatherings is 50 people or up to 50% of a venue’s total capacity, whichever is greater; maximum capacity for outdoor organized gatherings is 5,000 people or up to 50% of a venue’s total capacity, whichever is greater; no limits for indoor and outdoor personal gatherings Effect…	https://news.gov.bc.ca/releases/2021PREM0043-001268	https://news.gov.bc.ca/files/RestartBC_Step3.pdf	Easing	Provincial/territorial	No
BC482	B.C.	2021-06-29	2021-07-01	Closures/openings	Closures/openings — non-essential services	Who: Government of British Columbia What: Announced the following non-essential services permitted to open as part of Step 3 of "BC's Restart" plan: all Provincial Health Officer's restrictions on religious worship services are removed; liquor service at restaurants, bars and pubs can return to normal hours, with table limits to be determined by venue and no socializing between tables; casinos ca…	https://news.gov.bc.ca/releases/2021PREM0043-001268	https://news.gov.bc.ca/files/RestartBC_Step3.pdf	Easing	Provincial/territorial	No
BC484	B.C.	2021-06-29	2021-07-01	Closures/openings	Closures/openings — recreation	Who: Government of British Columbia What: As part of Step 3 of "BC's Restart" plan, sports and exercise facilities can return to normal, with communicable disease plans Effective until:	https://news.gov.bc.ca/releases/2021PREM0043-001268	https://news.gov.bc.ca/files/RestartBC_Step3.pdf	Easing	Provincial/territorial	No
BC485	B.C.	2021-06-29	2021-07-01	Public information	Public information — masks	Who: Government of British Columbia What: Announced as part of Step 3 of "BC's Restart" plan, mask wearing is no longer mandatory, but recommended in indoor public spaces for all people 12 and older who are not yet fully vaccinated Effective until:	https://news.gov.bc.ca/releases/2021PREM0043-001268	https://news.gov.bc.ca/files/RestartBC_Step3.pdf	Easing	Provincial/territorial	No
BC486	B.C.	2021-06-29	2021-07-01	Travel	Travel — restrictions	Who: Government of British Columbia What: Announced the lifting of the Canada-wide recreational travel restriction as part of Step 3 of "BC's Restart" plan; Canadians travelling to B.C. from outside of the province are asked to plan ahead and be respectful while visiting communities, especially smaller and rural towns, as well as Indigenous communities—including respecting local travel advisories…	https://news.gov.bc.ca/releases/2021PREM0043-001268	https://news.gov.bc.ca/files/RestartBC_Step3.pdf	Easing	Provincial/territorial	Yes
BC489	B.C.	2021-06-30	2021-06-30	Closures/openings	Closures/openings — non-essential services	Who: WorkSafe BC What: Published Communicable disease prevention: A guide for employers that describes a 4-step process to help employers reduce the risk of communicable disease in their workplace Effective until:	https://www.worksafebc.com/en/resources/health-safety/books-guides/communicable-disease-prevention-guide-employers?lang=en	Not applicable	Not applicable	Provincial/territorial	No
BC493	B.C.	2021-06-07	2021-06-07	Closures/openings	Closures/openings — recreation	Who: Provincial Health Officer What: Published an order that defines conditions for overnight camps for children and youth; before beginning to operate a camp, an operator must develop a COVID-19 safety plan and submit it to the medical health officer, and must make a change to it required by a medical health officer Effective until:	https://www2.gov.bc.ca/assets/gov/health/about-bc-s-health-care-system/office-of-the-provincial-health-officer/covid-19/covid-19-pho-order-overnight-camps.pdf	Not applicable	Not applicable	Provincial/territorial	No
BC494	B.C.	2020-05-29	2020-05-29	Closures/openings	Closures/openings — recreation	Who: Ministry of Health What: Announced that overnight camps for children and youth are banned Effective until:	https://www2.gov.bc.ca/assets/gov/health/about-bc-s-health-care-system/office-of-the-provincial-health-officer/covid-19/archived-docs/covid-19-pho-order-overnight-camps-may-29-2020.pdf	https://www.cbc.ca/news/canada/british-columbia/b-c-records-11-new-covid-19-cases-announces-ban-on-overnight-camps-for-children-this-summer-1.5591860	Tightening	Provincial/territorial	No
BC495	B.C.	2021-07-01	2021-07-01	Case management	Case management — education	Who: Ministry of Health What: As part of Step 3 of "BC's Restart" plan, post-secondary institutions are no longer required to have a COVID-19 safety plan; instead, institutions are developing communicable disease plans to reduce the risk of all respiratory illnesses, including COVID-19 Effective until:	https://news.gov.bc.ca/releases/2021AEST0045-001298	https://www2.gov.bc.ca/assets/gov/education/post-secondary-education/institution-resources-administration/covid19-return-to-campus-guidelines-web.pdf	Not applicable	Provincial/territorial	No
BC496	B.C.	2021-07-05	2021-07-05	Case management	Case management — education	Who: Ministry of Advanced Education and Skills What: Published the Return-to-Campus Guidelines for the transition period between Step 3 and Step 4 of "BC's Restart" plan for post-secondary institutions; the guidelines highlight the importance of public health measures, such as daily health checks and hand hygiene, as well as classroom logistics and on-campus student housing and dining services Ef…	https://news.gov.bc.ca/releases/2021AEST0045-001298	https://www2.gov.bc.ca/assets/gov/education/post-secondary-education/institution-resources-administration/covid19-return-to-campus-guidelines-web.pdf	Not applicable	Provincial/territorial	No
BC497	B.C.	2021-07-08	2021-07-19	Health services	Health services — visitors/patients/residents	Who: Ministry of Health What: Announced new changes to long-term care and seniors’ assisted living: visitors will no longer need to schedule or book their visit in advance and the limit on the number of visitors for each resident will be removed; fully immunized visitors can visit with residents without wearing a mask; larger, facility-wide social events or gatherings are safe to begin again; ind…	https://news.gov.bc.ca/releases/2021HLTH0124-001331	https://news.gov.bc.ca/files/VisitorRestrictionPPT.pdf	Easing	Provincial/territorial	No
BC499	B.C.	2021-07-13	2021-07-13	Closures/openings	Closures/openings — non-essential services	Who: Government of British Columbia What: Announced that private liquor retailers are allowed to sell their products to holders of special event permits to serve liquor at events such as community festivals, family gatherings and private functions Effective until:	https://news.gov.bc.ca/releases/2021PSSG0064-001323	Not applicable	Easing	Provincial/territorial	No
BC500	B.C.	2021-06-30	2021-06-30	Closures/openings	Closures/openings — non-essential services	Who: Provincial Health Officer What: Updated order regarding food and liquor serving premises, providing further details for patrons and authorizing medical health officers to issue additional orders in conjunction to what is outlined Effective until:	https://www2.gov.bc.ca/assets/gov/health/about-bc-s-health-care-system/office-of-the-provincial-health-officer/covid-19/covid-19-pho-order-nightclubs-food-drink.pdf?bcgovtm=20200506_GCPE_AM_COVID_9_NOTIFICATION_BCGOV_BCGOV_EN_BC__NOTIFICATION	Not applicable	Not applicable	Provincial/territorial	No
BC501	B.C.	2020-06-10	2020-06-10	Closures/openings	Closures/openings — non-essential services	Who: Ministry of Health What: Announced that the Provincial Health Officer’s order is amended, allowing owners and operators of premises where food and drinks are served to determine the maximum number of patrons and staff that their premises can accommodate if they are standing or sitting 2 metres apart; operators must monitor the number of patrons and staff present at their premises and ensure …	https://www2.gov.bc.ca/assets/gov/health/about-bc-s-health-care-system/office-of-the-provincial-health-officer/covid-19/archived-docs/pho_order_nightclubs_food_drink_june_10_2020.pdf	https://archive.news.gov.bc.ca/releases/news_releases_2017-2021/2020HLTH0185-001064.htm	Easing	Provincial/territorial	No
BC502	B.C.	2020-06-10	2020-06-10	Closures/openings	Closures/openings — non-essential services	Who: Ministry of Health What: Announced the amendment of the Provincial Health Officer's order stating premises that do not serve food and hold a “liquor primary” licence, including nightclubs, are allowed to open under the same conditions as bars or restaurants Effective until:	https://www2.gov.bc.ca/assets/gov/health/about-bc-s-health-care-system/office-of-the-provincial-health-officer/covid-19/archived-docs/pho_order_nightclubs_food_drink_june_10_2020.pdf	Not applicable	Easing	Provincial/territorial	No
BC503	B.C.	2020-07-22	2020-07-23	Closures/openings	Closures/openings — non-essential services	Who: Ministry of Health What: Announced the amendment of the Provincial Health Officer's order stating all premises that serve food or drinks must close dance floors with physical barriers or occupied with tables and that patrons must now be seated at a designated seat, must not sing, engage in karaoke or dance on the premises Effective until:	https://archive.news.gov.bc.ca/releases/news_releases_2017-2021/2020HLTH0231-001356.htm	https://www2.gov.bc.ca/assets/gov/health/about-bc-s-health-care-system/office-of-the-provincial-health-officer/covid-19/archived-docs/pho_order_nightclubs_food_drink_july_23_2020.pdf	Tightening	Provincial/territorial	No
BC504	B.C.	2020-06-22	2020-06-22	Closures/openings	Closures/openings — non-essential services	Who: Ministry of Health What: Announced that the Provincial Health Officer's order for restaurants and pubs has been amended to provide greater clarity around the size of barriers; additionally, if there is an event on the premises, the names and phone numbers or emails of patrons at the event must be collected in case there is a need for public health officials to conduct contract tracing Effect…	https://archive.news.gov.bc.ca/releases/news_releases_2017-2021/2020HLTH0202-001142.htm	Not applicable	Tightening	Provincial/territorial	No
BC505	B.C.	2021-06-10	2021-06-10	Public information	Public information — projections	Who: BC Centre for Disease Control What: Updated projections for cases Effective until:	http://www.bccdc.ca/health-info/diseases-conditions/covid-19/modelling-projections	https://news.gov.bc.ca/files/6-10_PHO_presentation.pdf	Not applicable	Provincial/territorial	No
BC506	B.C.	2021-05-25	2021-05-25	Public information	Public information — phase and alert level changes	Who: Government of British Columbia What: Announced that B.C. is transitioning into Step 1 of "BC’s Restart" plan after reaching the 60% threshold in 1st-dose vaccinations Effective until:	https://news.gov.bc.ca/releases/2021PREM0037-001008	Not applicable	Easing	Provincial/territorial	No
BC507	B.C.	2021-07-08	2021-07-19	Health workforce	Health workforce — safety guidelines	Who: Provincial Health Officer What: Announced that all volunteers and personal service providers entering long-term care settings must be fully vaccinated; otherwise must wear a mask at all times and be tested regularly Effective until:	https://news.gov.bc.ca/releases/2021HLTH0124-001331	Not applicable	Not applicable	Provincial/territorial	No
BC508	B.C.	2021-07-27	2021-07-27	Vaccine	Vaccine — implementation plans and frameworks	Who: Ministry of Health What: Announced the launch of Vax for BC, the next step in the province’s campaign to help as many eligible people as possible get vaccinated; campaign will use community events, vax vans and mobile clinics and allow eligible people to walk in and receive a vaccine without a scheduled appointment Effective until: 2021-08-31	https://news.gov.bc.ca/releases/2021HLTH0048-001465	Not applicable	Not applicable	Provincial/territorial	No
BC509	B.C.	2021-07-26	2021-07-26	Closures/openings	Closures/openings — non-essential services	Who: Provincial Health Officer What: Placed a moratorium on any new mink farms in B.C. and capped existing mink farms at their current numbers to reduce the risk of the transmission of COVID-19 due to mink farming Effective until:	https://www2.gov.bc.ca/assets/gov/health/about-bc-s-health-care-system/office-of-the-provincial-health-officer/covid-19/covid-19-pho-order-mink-farms.pdf	Not applicable	Tightening	Provincial/territorial	No
BC510	B.C.	2021-08-09	2021-08-09	Vaccine	Vaccine — implementation plans and frameworks	Who: Ministry of Health What: Announced that invitations to book 2nd-dose appointments will be sent based on the new 28-day minimum interval between doses, instead of previous 49-day interval Effective until:	https://news.gov.bc.ca/releases/2021HLTH0051-001571	Not applicable	Not applicable	Provincial/territorial	No
BC511	B.C.	2021-08-06	2021-08-06	Closures/openings	Closures/openings — non-essential services	Who: BC Interior Health What: Announced, due to the ongoing outbreak (declared on 2021-07-28), new restrictions for the central Okanagan regions (District of Peachland, City of West Kelowna, City of Kelowna, District of Lake Country and the Regional District of Central Okanagan): indoor and outdoor dining at restaurants restricted to groups up to 6 people and liquor service must stop at 10 p.m.; …	https://www.interiorhealth.ca/AboutUs/MediaCentre/NewsReleases/Documents/IB_COVID_Outbreak_6%20August.pdf	Not applicable	Tightening	Regional	No
BC512	B.C.	2021-08-06	2021-08-09	Distancing	Distancing — gatherings	Who: BC Interior Health What: Due to outbreak, new restrictions for the central Okanagan region (District of Peachland, City of West Kelowna, City of Kelowna, District of Lake Country and the Regional District of Central Okanagan) announced: outdoor personal gatherings (e.g., birthday parties, backyard BBQs, block parties) limited to no more than 50 people, and indoor personal gatherings limited …	https://www.interiorhealth.ca/AboutUs/MediaCentre/NewsReleases/Documents/IB_COVID_Outbreak_6%20August.pdf	Not applicable	Tightening	Regional	No
BC513	B.C.	2021-08-06	2021-08-06	Closures/openings	Closures/openings — recreation	Who: BC Interior Health What: Due to outbreak in the central Okanagan, new restrictions in place regarding sports and exercise in District of Peachland, City of West Kelowna, City of Kelowna, District of Lake Country and the Regional District of Central Okanagan: indoor low-intensity group exercise permitted with reduced capacity; indoor high-intensity group exercise not permitted; gatherings in …	https://www.interiorhealth.ca/AboutUs/MediaCentre/NewsReleases/Documents/IB_COVID_Outbreak_6%20August.pdf	Not applicable	Tightening	Regional	No
BC514	B.C.	2021-08-12	2021-08-12	Vaccine	Vaccine — vaccination status	Who: Ministry of Health What: Announced that all staff, volunteers and personal service providers entering long-term care settings must be fully vaccinated by 2021-10-12; all unvaccinated staff must wear personal protective equipment and be tested regularly for COVID-19 Effective until:	https://news.gov.bc.ca/releases/2021HLTH0150-001598	https://www2.gov.bc.ca/assets/gov/health/about-bc-s-health-care-system/office-of-the-provincial-health-officer/covid-19/covid-19-pho-order-residential-care-staff.pdf	Tightening	Provincial/territorial	No
BC516	B.C.	2021-07-19	2021-07-19	Health services	Health services — visitors/patients/residents	Who: Ministry of Health, BC Centre for Disease Control What: Published a guidance regarding visitors in long-term care and seniors’ assisted living; this guidance supports safe, meaningful visits in long-term care and seniors’ assisted living settings while adhering to infection prevention and control requirements Effective until:	https://www2.gov.bc.ca/assets/gov/health/about-bc-s-health-care-system/office-of-the-provincial-health-officer/covid-19/covid-19-guidance-visitors-care-assisted.pdf	Not applicable	Not applicable	Provincial/territorial	No
BC517	B.C.	2021-08-23	2021-09-13	Vaccine	Vaccine — vaccination status	Who: Ministry of Health What: Announced that the provincial health officer order (published 2021-09-09) will require individuals to provide proof of vaccination to access a broad range of social, recreational and discretionary events and businesses throughout the province: as of 2021-09-13, 1 dose of vaccine required for entry; by 2021-10-24, people must be fully vaccinated at least 7 days after …	https://news.gov.bc.ca/releases/2021HLTH0053-001659	https://www2.gov.bc.ca/assets/gov/health/about-bc-s-health-care-system/office-of-the-provincial-health-officer/covid-19/covid-19-pho-order-vaccination-status-information.pdf	Not applicable	Provincial/territorial	No
BC518	B.C.	2021-08-24	2021-09-07	Closures/openings	Closures/openings — education	Who: Ministry of Education, BC Centre for Disease Control What: Updated COVID-19 guidelines for K–12 schools: in addition to the continuation of indoor mask requirements for all K–12 staff, visitors and students in grades 4 to 12, changes to the health and safety measures include the ability for health authorities to introduce additional regional measures specific to individual schools or school …	https://news.gov.bc.ca/releases/2021EDUC0058-001663	https://www2.gov.bc.ca/assets/gov/education/administration/kindergarten-to-grade-12/safe-caring-orderly/k-12-covid-19-health-safety-guidlines.pdf	Easing	Provincial/territorial	No
BC519	B.C.	2021-08-24	2021-09-07	Closures/openings	Closures/openings — education	Who: Ministry of Advanced Education and Skills Training, Provincial Health Officer What: New mandatory mask order will apply in all indoor public areas on campus including lobbies, hallways, stairwells, elevators, classrooms and labs; proof of vaccination required to access some non-essential services on campus, including but not limited to gyms, nightclubs, restaurants and a variety of indoor ev…	https://news.gov.bc.ca/releases/2021AEST0053-001664	https://www2.gov.bc.ca/assets/gov/health/about-bc-s-health-care-system/office-of-the-provincial-health-officer/covid-19/covid-19-pho-order-post-secondary-institution-housing.pdf	Tightening	Provincial/territorial	No
BC520	B.C.	2021-08-24	2021-08-25	Public information	Public information — masks	Who: Ministry of Health What: Announced that people 12 and older required to wear masks in indoor public settings (indoor public spaces, school spaces and post-secondary spaces), regardless of vaccination status; Provincial Health Officer issued an order regarding face coverings on 2021-09-02 Effective until:	https://news.gov.bc.ca/releases/2021HLTH0053-001665	https://web.archive.org/web/20210902220821/https://www2.gov.bc.ca/assets/gov/health/about-bc-s-health-care-system/office-of-the-provincial-health-officer/covid-19/covid-19-pho-order-face-coverings.pdf	Tightening	Provincial/territorial	No
BC521	B.C.	2021-09-02	2021-09-07	Distancing	Distancing — gatherings	Who: BC Northern Health What: Announced new health measures in Northern Health Region: personal gatherings at home limited to 1 additional family or 5 guests; personal gatherings outside home limited to 50 people; mandatory safety plan for all indoor events, for outside events when more than 200 people Effective until:	https://news.gov.bc.ca/stories/new-health-measures-introduced-for-northern-health-region	https://www2.gov.bc.ca/assets/gov/health/about-bc-s-health-care-system/office-of-the-provincial-health-officer/covid-19/covid-19-mho-nh-gatherings-events.pdf	Tightening	Regional	No
BC523	B.C.	2021-08-24	2021-08-24	Closures/openings	Closures/openings — education	Who: Ministry of Health, BC Centre for Disease Control What: Updated the K-12 Education Recovery Plan: Guidelines for Boards of Education and Independent School Authorities for the 2021/22 School Year: includes 3 health and safety standard guidelines for K–12 as well as various information and resources for students and parents; plan was originally released in summer 2021 Effective until:	https://www2.gov.bc.ca/assets/gov/education/administration/kindergarten-to-grade-12/safe-caring-orderly/k-12-education-recovery-plan.pdf	Not applicable	Not applicable	Provincial/territorial	No
BC524	B.C.	2021-09-13	2021-09-13	Vaccine	Vaccine — vaccination status	Who: Ministry of Health What: Announced that businesses can download the BC Vaccine Card Verifier App from the Google Play and Apple App stores and use the app to verify customers' BC Vaccine Card, or visually verify the person’s proof of vaccination; government-issued photo required for those 19+; people of B.C. now required to present their BC Vaccine Card showing partial vaccination (dose 1) t…	https://news.gov.bc.ca/releases/2021HLTH0056-001790	Not applicable	Not applicable	Provincial/territorial	No
BC525	B.C.	2021-08-20	2021-08-23	Distancing	Distancing — gatherings	Who: BC Interior Health What: Due to the ongoing outbreak, new public health orders covering the entire Interior Health region introduced: gatherings in vacation rentals limited to 5 guests or 1 additional household; indoor personal gatherings limited to 5 guests or 1 other household; outdoor personal gatherings (e.g., birthday parties, backyard BBQs, block parties) limited to no more than 50 peo…	https://news.gov.bc.ca/stories/new-health-measures-introduced-for-all-interior-health-region	Not applicable	Tightening	Regional	No
BC527	B.C.	2021-09-24	No data	Case management	Case management — case definition	Who: Ministry of Health What: Issued a statement "How B.C. counts its daily COVID-19 cases in hospitals" noting that all COVID-19 patients in B.C. who require any form of hospital care are counted as 1 case in daily totals when they first enter a facility Effective until:	https://news.gov.bc.ca/releases/2021HLTH0058-001844	Not applicable	Not applicable	Provincial/territorial	No
BC528	B.C.	2021-08-20	2021-08-21	Closures/openings	Closures/openings — recreation	Who: BC Interior Health What: Due to the ongoing outbreak, new public health orders covering the entire Interior Health region introduced: low-intensity indoor group exercise limited to a maximum 10 people per class; high-intensity indoor group exercise not permitted; and outdoor group exercise limited to 50 people per class Effective until:	https://news.gov.bc.ca/stories/new-health-measures-introduced-for-all-interior-health-region	Not applicable	Tightening	Regional	No
BC530	B.C.	2021-09-25	2021-09-27	Vaccine	Vaccine — vaccination status	Who: Ministry of Health What: Announced that the BC Vaccine Card will be the only acceptable proof of vaccination for British Columbians to enjoy certain businesses and recreational events safely Effective until:	https://news.gov.bc.ca/releases/2021HLTH0171-001851	Not applicable	Not applicable	Provincial/territorial	No
BC531	B.C.	2021-09-10	2021-09-13	Closures/openings	Closures/openings — non-essential services	Who: Provincial Health Officer What: Updated "Food and liquor serving premises" order, adding Proof of Vaccination section, regarding mandatory BC Vaccine Card with respect to food and liquor serving premises, defining that an operator must obtain proof in the form of a vaccine card that a patron has received at least 1 dose of vaccine in order to be served on the premises Effective until: 2021-1…	https://www2.gov.bc.ca/assets/gov/health/about-bc-s-health-care-system/office-of-the-provincial-health-officer/covid-19/covid-19-pho-order-nightclubs-food-drink.pdf	Not applicable	Tightening	Provincial/territorial	No
BC532	B.C.	2021-06-28	2021-06-28	Public information	Public information — projections	Who: BC Centre for Disease Control What: Updated projections for cases Effective until:	https://news.gov.bc.ca/files/6-28_PHO_presentation.pdf	Not applicable	Not applicable	Provincial/territorial	No
BC533	B.C.	2021-08-31	2021-08-31	Public information	Public information — projections	Who: BC Centre for Disease Control What: Updated projections for cases Effective until:	https://news.gov.bc.ca/files/8-31_PHO_modelling.pdf	Not applicable	Not applicable	Provincial/territorial	No
BC534	B.C.	2021-09-10	2021-09-10	Case management	Case management — education	Who: Ministry of Health, BC Centre for Disease Control What: Published COVID-19 Rapid Testing Considerations for Post-Secondary Institutions document that outlines a practical approach to implementing post-secondary institution-led asymptomatic point-of-care COVID-19 screening programs Effective until:	http://www.bccdc.ca/Health-Info-Site/Documents/COVID_public_guidance/Post_secondary_Asymptomatic_Screening_Guidance.pdf	Not applicable	Not applicable	Provincial/territorial	No
BC536	B.C.	2021-09-28	2021-09-28	Public information	Public information — masks	Who: Provincial Health Officer What: Updated face coverings order exempts visitors who are younger than 9 years of age from mandatory use of face covering in indoor public spaces, school spaces and post-secondary spaces Effective until:	https://www2.gov.bc.ca/assets/gov/health/about-bc-s-health-care-system/office-of-the-provincial-health-officer/covid-19/covid-19-pho-order-face-coverings.pdf	Not applicable	Tightening	Provincial/territorial	No
BC537	B.C.	2021-09-27	2021-09-27	Vaccine	Vaccine — vaccination status	Who: Provincial Health Officer What: Published COVID-19 Vaccination Status Information and Preventive Measures Order for staff and residents of long-term care, hospital, assisted living and mental health facility, outlining the requirement to declare their vaccination status and measures for those who are not vaccinated Effective until:	https://www2.gov.bc.ca/assets/gov/health/about-bc-s-health-care-system/office-of-the-provincial-health-officer/covid-19/covid-19-pho-order-vaccination-status-information.pdf	Not applicable	Tightening	Provincial/territorial	No
BC538	B.C.	2021-09-10	2021-09-13	Distancing	Distancing — gatherings	Who: Provincial Health Officer What: Updated gathering and events order, adding proof of vaccination section regarding mandatory BC Vaccine Card to enter or remain in a place for the purpose of an event, defining that an organizer must obtain proof in the form of a vaccine card that a participant has received at least 1 dose of vaccine Effective until: 2021-10-23	https://www2.gov.bc.ca/assets/gov/health/about-bc-s-health-care-system/office-of-the-provincial-health-officer/covid-19/covid-19-pho-order-gatherings-events.pdf	Not applicable	Tightening	Provincial/territorial	No
BC539	B.C.	2021-09-28	2021-09-28	Distancing	Distancing — gatherings	Who: Fraser Health What: Due to the ongoing outbreak, new measures for Eastern Fraser Valley (Abbotsford, Chilliwack, Hope, Mission and Agassiz-Harrison) introduced: indoor private gatherings limited to 5 additional people or 1 additional household, and to 10 people outdoors (unless everyone is fully vaccinated); organized events (weddings, conferences, etc.) limited to 10 people indoors and 50 p…	https://www.fraserhealth.ca/-/media/Project/FraserHealth/FraserHealth/Health-Professionals/MHO-updates/FHA-Regional-Measures-Order--Fraser-East--Sept-28-2021.pdf?rev=5f50f48b2990469e965865f78000b67e	Not applicable	Tightening	Regional	No
BC540	B.C.	2021-08-04	2021-08-04	Health workforce	Health workforce — licence reinstatement/reclassification	Who: College of Nurses & Midwives of British Columbia What: Extended temporary emergency registration deadlines to 2021-12-31 Effective until:	https://www.bccnm.ca/BCCNM/Announcements/Pages/Announcement.aspx?AnnouncementID=280	Not applicable	Not applicable	Provincial/territorial	No
BC541	B.C.	2021-09-03	2021-09-03	Health workforce	Health workforce — change in practice	Who: College of Physicians and Surgeons of British Columbia What: Encouraged all practitioners to resume routine in-person visits based on clinical needs and patient preferences Effective until:	https://www.cpsbc.ca/files/pdf/2021-09-03-COVID-19-Update.pdf	Not applicable	Not applicable	Provincial/territorial	No
BC542	B.C.	2021-08-12	2021-08-12	Vaccine	Vaccine — vaccination status	Who: Government of British Columbia What: Announced that all long-term care and seniors' assisted living workers must be fully vaccinated by 2021-10-12; all unvaccinated staff must wear personal protective equipment and be tested regularly for COVID-19 Effective until:	https://news.gov.bc.ca/releases/2021HLTH0150-001598	Not applicable	Not applicable	Provincial/territorial	No
BC543	B.C.	2021-09-14	2021-09-14	Vaccine	Vaccine — population to be vaccinated	Who: Ministry of Health What: Announced that close to 15,000 British Columbians who are severely immunocompromised will be contacted to advise them they can receive a 3rd dose of COVID-19 vaccine at any B.C. vaccine clinic Effective until:	https://www.doctorsofbc.ca/news/patients-and-doctors-what-you-should-know-about-third-dose-covid-19-vaccine	Not applicable	Not applicable	Provincial/territorial	No
BC544	B.C.	2021-08-23	2021-09-13	Closures/openings	Closures/openings — recreation	Who: Ministry of Health What: Announced that people age 12 and older will be required to show proof of vaccination to enter events, services and businesses including indoor ticketed sporting events, concerts, theatres, casinos, gyms and fitness facilities: as of 2021-09-13, 1 dose of vaccine will be required; by 2021-10-24, entry will require people to be fully vaccinated at least 7 days after re…	https://news.gov.bc.ca/releases/2021HLTH0053-001659	Not applicable	Tightening	Provincial/territorial	No
BC545	B.C.	2021-08-23	2021-09-13	Closures/openings	Closures/openings — non-essential services	Who: Ministry of Health What: Announced that people age 12 and older will be required to show proof of vaccination to enter events, services and businesses including indoor and patio dining in restaurants, bars, nightclubs and indoor organized events (e.g., conferences and weddings): as of 2021-09-13, 1 dose of vaccine will be required; by 2021-10-24, entry will require people to be fully vaccina…	https://news.gov.bc.ca/releases/2021HLTH0053-001659	Not applicable	Tightening	Provincial/territorial	No
BC546	B.C.	2021-09-13	2021-09-13	Closures/openings	Closures/openings — non-essential services	Who: Ministry of Health What: Announced that businesses can download the BC Vaccine Card Verifier App from the Google Play and Apple App stores and use the app to verify customers' BC Vaccine Card, or visually verify the person’s proof of vaccination; government-issued photo required for those 19+; people of B.C. now required to present their BC Vaccine Card showing partial vaccination (dose 1) t…	https://news.gov.bc.ca/releases/2021HLTH0056-001790	Not applicable	Not applicable	Provincial/territorial	No
BC547	B.C.	2021-09-25	2021-09-27	Closures/openings	Closures/openings — non-essential services	Who: Ministry of Health What: Announced that the BC Vaccine Card will be the only acceptable proof of vaccination for British Columbians to enjoy certain businesses and events safely Effective until:	https://news.gov.bc.ca/releases/2021HLTH0171-001851	Not applicable	Tightening	Provincial/territorial	No
[truncated: 6,010 more rows]

## Sheet: Ontario
Ontario
Containment and closure policies
Name	Description	Measurement Scale	Scoring Framework	Max Score	Month
					2020-05-01	2020-06-01	2020-07-01	2020-08-01	2020-09-01	2020-10-01	2020-11-01	2020-12-01	2021-01-01	2021-02-01	2021-03-01	2021-04-01	2021-05-01
[truncated: 50 more rows]

## Sheet: BC
British Columbia
Containment and closure policies
[truncated: 52 more rows]

## Sheet: Alberta
Alberta
[truncated: 54 more rows]
